# Supplementary material for: Identification of a novel pathogenic variant in PALB2 and BARD1 genes by a multigene sequencing panel in triple negative breast cancer in Morocco
Source: J Genomics. 2021 Sep 18;9:43–54. doi: 10.7150/jgen.61713 (PMC8490085; doi:10.7150/jgen.61713)
Supplement: Supplementary file 2 — Supplementary table S2. [file jgenv09p0043s2.xlsx]

## Sheet: Pseudomonas genome annotation
Supplementary Table S2: GO annotation for whole genome sequencing of Pseudomonas entomophila 23S. Those Proteins with more than 30% identity as cut off was taken for further analyis. Those Proteins with more than 30% identity as cut off was taken for further analyis.
Protein_ID (Query) from assembled genome	Protein_length	Protein ID (Subject ID)	Protein_Length	% Identity of sequence	Number of amino acids mapped with predicted protein - Alignment length (aa)	Percentage of predicted protein bases covered (Query_coverage)	Percentage of proetins (aa) covered -(Subject_coverage)	Mismatches	Gaps	Query (Predicted protein) start	Query (Predicted protein) end	Subject (Protein) start	Subject (Protein) end	E-value	Protein Names	Gene Names	Organism Name (Organism which shows the best hit)	Pathway	Gene Ontology (GO)	Gene Ontology IDs	GO_MF	GO_BP	GO_CC
DBMBANCO_00003	547	tr|A0A135NM28|A0A135NM28_9PSED	547	99.6	547	100	100	2	0	1	547	1	547	0	Acetolactate synthase large subunit	BTA49_07065 CLJ08_06535	Pseudomonas mosselii	NA	catalytic activity [GO:0003824]; magnesium ion binding [GO:0000287]; thiamine pyrophosphate binding [GO:0030976]	GO:0000287; GO:0003824; GO:0030976	GO:0000287~magnesium ion binding;GO:0003824~catalytic activity;GO:0030976~thiamine pyrophosphate binding	NA	NA
DBMBANCO_00004	184	tr|A0A0F7XV87|A0A0F7XV87_9PSED	184	96.7	184	100	100	6	0	1	184	1	184	9.8e-98	Uncharacterized protein	CCOS191_1265	Pseudomonas sp. CCOS 191	NA	NA	NA	NA	NA
DBMBANCO_00005	209	tr|A0A0F7Y4J8|A0A0F7Y4J8_9PSED	209	98.1	209	100	100	4	0	1	209	1	209	2.1e-112	Protein GstA	gstA CCOS191_1266	Pseudomonas sp. CCOS 191	NA	NA	NA	NA	NA
DBMBANCO_00006	671	tr|A0A0F7Y2G1|A0A0F7Y2G1_9PSED	671	95.4	671	100	100	31	0	1	671	1	671	0	FAD-binding oxidoreductase	CCOS191_1267	Pseudomonas sp. CCOS 191	NA	"2 iron, 2 sulfur cluster binding [GO:0051537]; electron transfer activity [GO:0009055]; metal ion binding [GO:0046872]"	GO:0009055; GO:0046872; GO:0051537	GO:0009055~electron carrier activity;GO:0046872~metal ion binding;GO:0051537~2 iron, 2 sulfur cluster binding	NA	NA
DBMBANCO_00007	299	tr|A0A135NM46|A0A135NM46_9PSED	299	99.3	299	100	100	2	0	1	299	1	299	7e-162	LysR family transcriptional regulator	BTA49_07105 CLJ08_06495	Pseudomonas mosselii	NA	DNA binding [GO:0003677]; DNA-binding transcription factor activity [GO:0003700]	GO:0003677; GO:0003700	GO:0003677~DNA binding;GO:0003700~sequence-specific DNA binding transcription factor activity	NA	NA
DBMBANCO_00008	472	tr|A0A126S1A0|A0A126S1A0_PSEPU	472	92.1	471	99.79	99.79	37	0	1	471	1	471	2.7e-248	Transcriptional regulator	AWT69_001226	Pseudomonas putida (Arthrobacter siderocapsulatus)	NA	catalytic activity [GO:0003824]; DNA binding [GO:0003677]; DNA-binding transcription factor activity [GO:0003700]; pyridoxal phosphate binding [GO:0030170]; biosynthetic process [GO:0009058]	GO:0003677; GO:0003700; GO:0003824; GO:0009058; GO:0030170	GO:0003677~DNA binding;GO:0003700~sequence-specific DNA binding transcription factor activity;GO:0003824~catalytic activity;GO:0030170~pyridoxal phosphate binding	GO:0009058~biosynthetic process	NA
DBMBANCO_00009	474	tr|A0A0F7XV92|A0A0F7XV92_9PSED	476	89.9	474	100	99.58	48	0	1	474	1	474	8.9e-236	L-lactate permease	CCOS191_1270	Pseudomonas sp. CCOS 191	NA	integral component of plasma membrane [GO:0005887]; lactate transmembrane transporter activity [GO:0015129]	GO:0005887; GO:0015129	GO:0015129~lactate transmembrane transporter activity	NA	GO:0005887~integral component of plasma membrane
DBMBANCO_00010	434	tr|A0A126S1D2|A0A126S1D2_PSEPU	434	96.8	434	100	100	14	0	1	434	1	434	2.1e-244	Hipa protein	AWT69_001231	Pseudomonas putida (Arthrobacter siderocapsulatus)	NA	NA	NA	NA	NA
DBMBANCO_00011	130	tr|A0A126S157|A0A126S157_PSEPU	125	98.4	125	96.15	100	2	0	6	130	1	125	3e-61	Uncharacterized protein	AWT69_001232	Pseudomonas putida (Arthrobacter siderocapsulatus)	NA	DNA binding [GO:0003677]	GO:0003677	GO:0003677~DNA binding	NA	NA
DBMBANCO_00012	499	tr|A0A0F7Y4K2|A0A0F7Y4K2_9PSED	493	95.3	491	98.4	99.59	23	0	1	491	1	491	6.6e-266	"Transcriptional regulator, GntR family protein with aminotransferase domain"	CCOS191_1271	Pseudomonas sp. CCOS 191	NA	DNA binding [GO:0003677]; DNA-binding transcription factor activity [GO:0003700]; pyridoxal phosphate binding [GO:0030170]; transaminase activity [GO:0008483]; biosynthetic process [GO:0009058]	GO:0003677; GO:0003700; GO:0008483; GO:0009058; GO:0030170	GO:0003677~DNA binding;GO:0003700~sequence-specific DNA binding transcription factor activity;GO:0008483~transaminase activity;GO:0030170~pyridoxal phosphate binding	GO:0009058~biosynthetic process	NA
DBMBANCO_00013	156	tr|A0A0F7Y2G6|A0A0F7Y2G6_9PSED	156	94.2	156	100	100	9	0	1	156	1	156	3.6e-85	GNAT family acetyltransferase	CCOS191_1272	Pseudomonas sp. CCOS 191	NA	N-acetyltransferase activity [GO:0008080]	GO:0008080	GO:0008080~N-acetyltransferase activity	NA	NA
DBMBANCO_00014	244	tr|A0A0W0MIV1|A0A0W0MIV1_PSEMA	246	63.1	244	100	99.19	90	0	1	244	1	244	6.9e-83	Deleted.	NA	NA	NA	NA	NA	NA	NA
DBMBANCO_00015	87	tr|A0A179RZG4|A0A179RZG4_PSEPU	87	72.4	87	100	100	24	0	1	87	1	87	7.3e-27	Uncharacterized protein	AYO08_28585 B7H19_05825 E4L40_22100	Pseudomonas putida (Arthrobacter siderocapsulatus)	NA	NA	NA	NA	NA
DBMBANCO_00016	179	tr|A0A0F7XTS0|A0A0F7XTS0_9PSED	179	97.1	172	96.09	96.09	5	0	8	179	8	179	5.6e-98	Bro-N domain-containing protein	CCOS191_1274	Pseudomonas sp. CCOS 191	NA	NA	NA	NA	NA
DBMBANCO_00017	284	tr|A0A031LV86|A0A031LV86_9GAMM	283	49.1	281	98.94	99.29	142	1	4	284	2	281	2.2e-72	DNA methyltransferase	CL42_04225	Acinetobacter sp. Ver3	NA	site-specific DNA-methyltransferase (adenine-specific) activity [GO:0009007]	GO:0009007	GO:0009007~site-specific DNA-methyltransferase (adenine-specific) activity	NA	NA
DBMBANCO_00019	416	tr|A0A126S1B0|A0A126S1B0_PSEPU	416	99.8	416	100	100	1	0	1	416	1	416	8.1e-241	Ribonucleoside-diphosphate reductase subunit beta (EC 1.17.4.1)	AWT69_001236	Pseudomonas putida (Arthrobacter siderocapsulatus)	PATHWAY: Genetic information processing; DNA replication. {ECO:0000256|PIRNR:PIRNR000355}.	"metal ion binding [GO:0046872]; ribonucleoside-diphosphate reductase activity, thioredoxin disulfide as acceptor [GO:0004748]; deoxyribonucleotide biosynthetic process [GO:0009263]; DNA replication [GO:0006260]"	GO:0004748; GO:0006260; GO:0009263; GO:0046872	GO:0004748~ribonucleoside-diphosphate reductase activity, thioredoxin disulfide as acceptor;GO:0046872~metal ion binding	GO:0006260~DNA replication;GO:0009263~deoxyribonucleotide biosynthetic process	NA
DBMBANCO_00020	958	tr|Q1IDP3|Q1IDP3_PSEE4	958	99.6	958	100	100	4	0	1	958	1	958	0	Ribonucleoside-diphosphate reductase (EC 1.17.4.1)	nrdA PSEEN1337	Pseudomonas entomophila (strain L48)	PATHWAY: Genetic information processing; DNA replication. {ECO:0000256|RuleBase:RU003410}.	"ATP binding [GO:0005524]; ribonucleoside-diphosphate reductase activity, thioredoxin disulfide as acceptor [GO:0004748]; DNA replication [GO:0006260]"	GO:0004748; GO:0005524; GO:0006260	GO:0004748~ribonucleoside-diphosphate reductase activity, thioredoxin disulfide as acceptor;GO:0005524~ATP binding	GO:0006260~DNA replication	NA
DBMBANCO_00021	231	tr|Q1IDP2|Q1IDP2_PSEE4	231	99.6	231	100	100	1	0	1	231	1	231	3.4e-124	Putative DNA-binding response regulator	PSEEN1339	Pseudomonas entomophila (strain L48)	NA	"DNA binding [GO:0003677]; phosphorelay signal transduction system [GO:0000160]; regulation of transcription, DNA-templated [GO:0006355]"	GO:0000160; GO:0003677; GO:0006355	GO:0003677~DNA binding	GO:0000160~phosphorelay signal transduction system;GO:0006355~regulation of transcription, DNA-templated	NA
DBMBANCO_00022	534	tr|Q1IDP1|Q1IDP1_PSEE4	534	98.1	534	100	100	10	0	1	534	1	534	9.5e-295	Putative sensory histidine kinase	PSEEN1340	Pseudomonas entomophila (strain L48)	NA	integral component of membrane [GO:0016021]; plasma membrane [GO:0005886]; ATP binding [GO:0005524]; phosphorelay sensor kinase activity [GO:0000155]	GO:0000155; GO:0005524; GO:0005886; GO:0016021	GO:0000155~phosphorelay sensor kinase activity;GO:0005524~ATP binding	NA	GO:0005886~plasma membrane;GO:0016021~integral component of membrane
DBMBANCO_00023	233	tr|Q1IDP0|Q1IDP0_PSEE4	233	92.7	233	100	100	17	0	1	233	1	233	5.5e-122	Putative phosphopantetheinyl transferase component of siderophore synthetase (EC 2.7.8.-)	PSEEN1341	Pseudomonas entomophila (strain L48)	NA	enterobactin synthetase complex [GO:0009366]; holo-[acyl-carrier-protein] synthase activity [GO:0008897]; magnesium ion binding [GO:0000287]; enterobactin biosynthetic process [GO:0009239]	GO:0000287; GO:0008897; GO:0009239; GO:0009366	GO:0000287~magnesium ion binding;GO:0008897~holo-[acyl-carrier-protein] synthase activity	GO:0009239~enterobactin biosynthetic process	GO:0009366~enterobactin synthetase complex
DBMBANCO_00024	263	tr|Q1IDN9|Q1IDN9_PSEE4	263	92.4	263	100	100	20	0	1	263	1	263	2.1e-138	Putative hydrolase probable dienelactone hydrolase (EC 3.1.1.45)	PSEEN1342	Pseudomonas entomophila (strain L48)	NA	carboxymethylenebutenolidase activity [GO:0008806]	GO:0008806	GO:0008806~carboxymethylenebutenolidase activity	NA	NA
DBMBANCO_00025	201	tr|Q1IDN8|Q1IDN8_PSEE4	201	99	201	100	100	2	0	1	201	1	201	9.3e-110	Outer membrane protein H1	oprH PSEEN1343	Pseudomonas entomophila (strain L48)	NA	NA	NA	NA	NA
DBMBANCO_00026	225	tr|Q1IDN7|Q1IDN7_PSEE4	225	100	225	100	100	0	0	1	225	1	225	1.1e-122	Transcriptional regulatory protein PhoP	phoP PSEEN1345	Pseudomonas entomophila (strain L48)	NA	"DNA binding [GO:0003677]; phosphorelay signal transduction system [GO:0000160]; regulation of transcription, DNA-templated [GO:0006355]"	GO:0000160; GO:0003677; GO:0006355	GO:0003677~DNA binding	GO:0000160~phosphorelay signal transduction system;GO:0006355~regulation of transcription, DNA-templated	NA
DBMBANCO_00027	448	tr|Q1IDN6|Q1IDN6_PSEE4	448	98.7	448	100	100	6	0	1	448	1	448	1.4e-246	Sensor protein PhoQ	phoQ PSEEN1346	Pseudomonas entomophila (strain L48)	NA	integral component of membrane [GO:0016021]; ATP binding [GO:0005524]; phosphorelay sensor kinase activity [GO:0000155]	GO:0000155; GO:0005524; GO:0016021	GO:0000155~phosphorelay sensor kinase activity;GO:0005524~ATP binding	NA	GO:0016021~integral component of membrane
DBMBANCO_00028	440	sp|Q1IDN5|DCTA_PSEE4	440	99.8	440	100	100	1	0	1	440	1	440	1.5e-240	C4-dicarboxylate transport protein	dctA PSEEN1347	Pseudomonas entomophila (strain L48)	NA	integral component of membrane [GO:0016021]; plasma membrane [GO:0005886]; symporter activity [GO:0015293]; dicarboxylic acid transport [GO:0006835]	GO:0005886; GO:0006835; GO:0015293; GO:0016021	GO:0015293~symporter activity	GO:0006835~dicarboxylic acid transport	GO:0005886~plasma membrane;GO:0016021~integral component of membrane
DBMBANCO_00029	164	sp|Q1IDN4|SPRT_PSEE4	164	98.8	164	100	100	2	0	1	164	1	164	5.5e-92	Protein SprT	sprT PSEEN1348	Pseudomonas entomophila (strain L48)	NA	cytoplasm [GO:0005737]; zinc ion binding [GO:0008270]	GO:0005737; GO:0008270	GO:0008270~zinc ion binding	NA	GO:0005737~cytoplasm
DBMBANCO_00030	199	tr|Q1IDN3|Q1IDN3_PSEE4	199	100	199	100	100	0	0	1	199	1	199	7.1e-110	Uncharacterized protein	PSEEN1349	Pseudomonas entomophila (strain L48)	NA	integral component of membrane [GO:0016021]	GO:0016021	NA	NA	GO:0016021~integral component of membrane
DBMBANCO_00031	274	tr|A0A135NLI1|A0A135NLI1_9PSED	274	100	274	100	100	0	0	1	274	1	274	5.8e-155	tRNA-cytidine(32) 2-sulfurtransferase (EC 2.8.1.-) (Two-thiocytidine biosynthesis protein A) (tRNA 2-thiocytidine biosynthesis protein TtcA)	ttcA BTA49_07225 CLJ08_06375 DMX06_09155	Pseudomonas mosselii	"PATHWAY: tRNA modification. {ECO:0000256|HAMAP-Rule:MF_01850, ECO:0000256|SAAS:SAAS00962548}."	"cytoplasm [GO:0005737]; 4 iron, 4 sulfur cluster binding [GO:0051539]; ATP binding [GO:0005524]; magnesium ion binding [GO:0000287]; sulfurtransferase activity [GO:0016783]; tRNA binding [GO:0000049]; tRNA thio-modification [GO:0034227]"	GO:0000049; GO:0000287; GO:0005524; GO:0005737; GO:0016783; GO:0034227; GO:0051539	GO:0000049~tRNA binding;GO:0000287~magnesium ion binding;GO:0005524~ATP binding;GO:0016783~sulfurtransferase activity;GO:0051539~4 iron, 4 sulfur cluster binding	GO:0034227~tRNA thio-modification	GO:0005737~cytoplasm
DBMBANCO_00032	223	tr|A0A126S155|A0A126S155_PSEPU	223	98.7	223	100	100	3	0	1	223	1	223	9.6e-124	DNA-3-methyladenine glycosylase	AWT69_001250	Pseudomonas putida (Arthrobacter siderocapsulatus)	NA	DNA-3-methyladenine glycosylase activity [GO:0008725]; base-excision repair [GO:0006284]	GO:0006284; GO:0008725	GO:0008725~DNA-3-methyladenine glycosylase activity	GO:0006284~base-excision repair	NA
DBMBANCO_00033	137	tr|A0A126S1F3|A0A126S1F3_PSEPU	137	97	135	98.54	98.54	4	0	1	135	1	135	1.9e-69	Uncharacterized protein	AWT69_001251	Pseudomonas putida (Arthrobacter siderocapsulatus)	NA	integral component of membrane [GO:0016021]	GO:0016021	NA	NA	GO:0016021~integral component of membrane
DBMBANCO_00034	201	tr|Q1IDM9|Q1IDM9_PSEE4	201	99	201	100	100	2	0	1	201	1	201	2.1e-109	Putative tryptophan repressor binding protein WrbA	PSEEN1353	Pseudomonas entomophila (strain L48)	NA	electron transfer activity [GO:0009055]; FMN binding [GO:0010181]; NAD(P)H dehydrogenase (quinone) activity [GO:0003955]	GO:0003955; GO:0009055; GO:0010181	GO:0003955~NAD(P)H dehydrogenase (quinone) activity;GO:0009055~electron carrier activity;GO:0010181~FMN binding	NA	NA
DBMBANCO_00035	117	tr|Q1IDM8|Q1IDM8_PSEE4	117	94.9	117	100	100	6	0	1	117	1	117	6.5e-55	Arsenate reductase (EC 1.20.4.1)	PSEEN1354	Pseudomonas entomophila (strain L48)	NA	arsenate reductase (glutaredoxin) activity [GO:0008794]	GO:0008794	GO:0008794~arsenate reductase (glutaredoxin) activity	NA	NA
DBMBANCO_00036	155	tr|Q1IDM7|Q1IDM7_PSEE4	155	99.4	155	100	100	1	0	1	155	1	155	1.5e-83	Putative thioredoxin	PSEEN1355	Pseudomonas entomophila (strain L48)	NA	cell [GO:0005623]; antioxidant activity [GO:0016209]; oxidoreductase activity [GO:0016491]; cell redox homeostasis [GO:0045454]	GO:0005623; GO:0016209; GO:0016491; GO:0045454	GO:0016209~antioxidant activity;GO:0016491~oxidoreductase activity	GO:0045454~cell redox homeostasis	GO:0005623~cell
DBMBANCO_00037	134	tr|Q1IDM6|Q1IDM6_PSEE4	134	99.2	133	99.25	99.25	1	0	1	133	1	133	6.7e-72	META domain-containing protein	PSEEN1356	Pseudomonas entomophila (strain L48)	NA	NA	NA	NA	NA
DBMBANCO_00038	144	tr|Q1IDM5|Q1IDM5_PSEE4	144	97.9	144	100	100	3	0	1	144	1	144	5.7e-77	Uncharacterized protein	PSEEN1357	Pseudomonas entomophila (strain L48)	NA	NA	NA	NA	NA
DBMBANCO_00039	328	tr|Q1IDM4|Q1IDM4_PSEE4	328	96.9	327	99.7	99.7	10	0	1	327	1	327	1e-177	"D-lactate dehydrogenase, NAD-dependent (EC 1.1.1.28)"	ldhA PSEEN1358	Pseudomonas entomophila (strain L48)	NA	D-lactate dehydrogenase activity [GO:0008720]; NAD binding [GO:0051287]	GO:0008720; GO:0051287	GO:0008720~D-lactate dehydrogenase activity;GO:0051287~NAD binding	NA	NA
DBMBANCO_00040	918	tr|Q1IDM3|Q1IDM3_PSEE4	918	99.2	918	100	100	7	0	1	918	1	918	0	Histidine kinase (EC 2.7.13.3)	gacS PSEEN1359	Pseudomonas entomophila (strain L48)	NA	integral component of membrane [GO:0016021]; ATP binding [GO:0005524]; phosphorelay sensor kinase activity [GO:0000155]	GO:0000155; GO:0005524; GO:0016021	GO:0000155~phosphorelay sensor kinase activity;GO:0005524~ATP binding	NA	GO:0016021~integral component of membrane
DBMBANCO_00041	238	tr|Q1IDM2|Q1IDM2_PSEE4	240	94.5	238	100	99.17	13	0	1	238	3	240	3.9e-123	Putative DNA-binding response regulator	PSEEN1360	Pseudomonas entomophila (strain L48)	NA	"DNA binding [GO:0003677]; phosphorelay signal transduction system [GO:0000160]; regulation of transcription, DNA-templated [GO:0006355]"	GO:0000160; GO:0003677; GO:0006355	GO:0003677~DNA binding	GO:0000160~phosphorelay signal transduction system;GO:0006355~regulation of transcription, DNA-templated	NA
DBMBANCO_00042	458	tr|Q1IDM1|Q1IDM1_PSEE4	447	94.9	447	97.6	100	23	0	1	447	1	447	2.8e-250	Putative sensor histidine kinase	PSEEN1361	Pseudomonas entomophila (strain L48)	NA	integral component of membrane [GO:0016021]; plasma membrane [GO:0005886]; ATP binding [GO:0005524]; phosphorelay sensor kinase activity [GO:0000155]	GO:0000155; GO:0005524; GO:0005886; GO:0016021	GO:0000155~phosphorelay sensor kinase activity;GO:0005524~ATP binding	NA	GO:0005886~plasma membrane;GO:0016021~integral component of membrane
DBMBANCO_00043	312	tr|Q1IDM0|Q1IDM0_PSEE4	299	100	299	95.83	100	0	0	14	312	1	299	1.7e-166	Cysteine synthase (EC 2.5.1.47)	cysM PSEEN1362	Pseudomonas entomophila (strain L48)	NA	cysteine synthase activity [GO:0004124]; hydrolase activity [GO:0016787]; cysteine biosynthetic process from serine [GO:0006535]	GO:0004124; GO:0006535; GO:0016787	GO:0004124~cysteine synthase activity;GO:0016787~hydrolase activity	GO:0006535~cysteine biosynthetic process from serine	NA
DBMBANCO_00044	452	sp|Q1IDL9|RLMD_PSEE4	452	97.6	452	100	100	11	0	1	452	1	452	1.4e-254	23S rRNA (uracil(1939)-C(5))-methyltransferase RlmD (EC 2.1.1.190) (23S rRNA(m5U1939)-methyltransferase)	rlmD rumA PSEEN1363	Pseudomonas entomophila (strain L48)	NA	"4 iron, 4 sulfur cluster binding [GO:0051539]; iron ion binding [GO:0005506]; RNA binding [GO:0003723]; rRNA (uridine-C5-)-methyltransferase activity [GO:0070041]"	GO:0003723; GO:0005506; GO:0051539; GO:0070041	GO:0003723~RNA binding;GO:0005506~iron ion binding;GO:0051539~4 iron, 4 sulfur cluster binding;GO:0070041~rRNA (uridine-C5-)-methyltransferase activity	NA	NA
DBMBANCO_00045	746	tr|Q1IDL8|Q1IDL8_PSEE4	746	99.6	746	100	100	3	0	1	746	1	746	0	Putative GTP pyrophosphokinase RelA (EC 2.7.6.5)	PSEEN1364	Pseudomonas entomophila (strain L48)	NA	GTP diphosphokinase activity [GO:0008728]; kinase activity [GO:0016301]; guanosine tetraphosphate metabolic process [GO:0015969]	GO:0008728; GO:0015969; GO:0016301	GO:0008728~GTP diphosphokinase activity;GO:0016301~kinase activity	GO:0015969~guanosine tetraphosphate metabolic process	NA
DBMBANCO_00046	277	tr|Q1IDL7|Q1IDL7_PSEE4	277	97.8	277	100	100	6	0	1	277	1	277	2.1e-152	Uncharacterized protein	PSEEN1365	Pseudomonas entomophila (strain L48)	NA	NA	NA	NA	NA
DBMBANCO_00047	179	tr|Q1IDL6|Q1IDL6_PSEE4	179	100	179	100	100	0	0	1	179	1	179	2.4e-93	Uncharacterized protein	PSEEN1366	Pseudomonas entomophila (strain L48)	NA	NA	NA	NA	NA
DBMBANCO_00048	60	tr|A0A126S184|A0A126S184_PSEPU	60	98.3	60	100	100	1	0	1	60	1	60	1.5e-26	Uncharacterized protein	AWT69_001267	Pseudomonas putida (Arthrobacter siderocapsulatus)	NA	NA	NA	NA	NA
DBMBANCO_00049	236	tr|Q1IDL4|Q1IDL4_PSEE4	236	97	236	100	100	7	0	1	236	1	236	1.1e-125	Uncharacterized protein	PSEEN1368	Pseudomonas entomophila (strain L48)	NA	NA	NA	NA	NA
DBMBANCO_00050	217	tr|Q1IDL3|Q1IDL3_PSEE4	217	98.6	217	100	100	3	0	1	217	1	217	1.1e-116	Phosphoribosylglycinamide formyltransferase (EC 2.1.2.2) (5'-phosphoribosylglycinamide transformylase) (GAR transformylase) (GART)	purN PSEEN1369	Pseudomonas entomophila (strain L48)	PATHWAY: Purine metabolism; IMP biosynthesis via de novo pathway; N(2)-formyl-N(1)-(5-phospho-D-ribosyl)glycinamide from N(1)-(5-phospho-D-ribosyl)glycinamide (10-formyl THF route): step 1/1. {ECO:0000256|HAMAP-Rule:MF_01930}.	phosphoribosylglycinamide formyltransferase activity [GO:0004644]; 'de novo' IMP biosynthetic process [GO:0006189]	GO:0004644; GO:0006189	GO:0004644~phosphoribosylglycinamide formyltransferase activity	GO:0006189~'de novo' IMP biosynthetic process	NA
DBMBANCO_00051	352	sp|Q1IDL2|PUR5_PSEE4	352	99.1	352	100	100	3	0	1	352	1	352	5.5e-198	Phosphoribosylformylglycinamidine cyclo-ligase (EC 6.3.3.1) (AIR synthase) (AIRS) (Phosphoribosyl-aminoimidazole synthetase)	purM PSEEN1370	Pseudomonas entomophila (strain L48)	PATHWAY: Purine metabolism; IMP biosynthesis via de novo pathway; 5-amino-1-(5-phospho-D-ribosyl)imidazole from N(2)-formyl-N(1)-(5-phospho-D-ribosyl)glycinamide: step 2/2. {ECO:0000255|HAMAP-Rule:MF_00741}.	cytoplasm [GO:0005737]; ATP binding [GO:0005524]; phosphoribosylformylglycinamidine cyclo-ligase activity [GO:0004641]; 'de novo' IMP biosynthetic process [GO:0006189]	GO:0004641; GO:0005524; GO:0005737; GO:0006189	GO:0004641~phosphoribosylformylglycinamidine cyclo-ligase activity;GO:0005524~ATP binding	GO:0006189~'de novo' IMP biosynthetic process	GO:0005737~cytoplasm
DBMBANCO_00052	350	tr|Q1IDL1|Q1IDL1_PSEE4	350	96.3	350	100	100	13	0	1	350	1	350	4.2e-190	Uncharacterized protein	PSEEN1371	Pseudomonas entomophila (strain L48)	NA	NA	NA	NA	NA
DBMBANCO_00053	357	tr|Q1IDL0|Q1IDL0_PSEE4	357	99.2	357	100	100	3	0	1	357	1	357	5.7e-195	Putative permease	PSEEN1372	Pseudomonas entomophila (strain L48)	NA	integral component of membrane [GO:0016021]	GO:0016021	NA	NA	GO:0016021~integral component of membrane
DBMBANCO_00054	234	tr|A0A0F7Y4N3|A0A0F7Y4N3_9PSED	234	99.6	234	100	100	1	0	1	234	1	234	4e-128	DnaA regulatory inactivator Hda	hda CCOS191_1311	Pseudomonas sp. CCOS 191	NA	negative regulation of DNA-dependent DNA replication initiation [GO:0032297]	GO:0032297	NA	GO:0032297~negative regulation of DNA-dependent DNA replication initiation	NA
DBMBANCO_00055	211	tr|Q1IDK8|Q1IDK8_PSEE4	213	97.6	211	100	99.06	5	0	1	211	3	213	8e-112	NLPC_P60 domain-containing protein	PSEEN1374	Pseudomonas entomophila (strain L48)	NA	NA	NA	NA	NA
DBMBANCO_00056	177	tr|Q1IDK7|Q1IDK7_PSEE4	177	94.9	177	100	100	9	0	1	177	1	177	2.6e-92	NLPC_P60 domain-containing protein	PSEEN1375	Pseudomonas entomophila (strain L48)	NA	NA	NA	NA	NA
DBMBANCO_00057	858	tr|Q1IDK6|Q1IDK6_PSEE4	864	81.1	848	98.83	98.15	160	0	1	848	1	848	0	Uncharacterized protein	PSEEN1376	Pseudomonas entomophila (strain L48)	NA	NA	NA	NA	NA
DBMBANCO_00058	192	tr|Q1IDK5|Q1IDK5_PSEE4	192	97.4	192	100	100	5	0	1	192	1	192	2.5e-104	Uncharacterized protein	PSEEN1377	Pseudomonas entomophila (strain L48)	NA	NA	NA	NA	NA
DBMBANCO_00059	203	tr|Q1IDK4|Q1IDK4_PSEE4	203	99	203	100	100	2	0	1	203	1	203	4.7e-109	"Corrinoid adenosyltransferase (EC 2.5.1.17) (Cob(II)alamin adenosyltransferase) (Cob(II)yrinic acid a,c-diamide adenosyltransferase)"	PSEEN1378	Pseudomonas entomophila (strain L48)	"PATHWAY: Cofactor biosynthesis; adenosylcobalamin biosynthesis; adenosylcobalamin from cob(II)yrinate a,c-diamide: step 2/7. {ECO:0000256|PIRNR:PIRNR015617}."	"cytoplasm [GO:0005737]; ATP binding [GO:0005524]; cob(I)yrinic acid a,c-diamide adenosyltransferase activity [GO:0008817]; cobalamin biosynthetic process [GO:0009236]; porphyrin-containing compound biosynthetic process [GO:0006779]"	GO:0005524; GO:0005737; GO:0006779; GO:0008817; GO:0009236	GO:0005524~ATP binding;GO:0008817~cob(I)yrinic acid a,c-diamide adenosyltransferase activity	GO:0006779~porphyrin-containing compound biosynthetic process;GO:0009236~cobalamin biosynthetic process	GO:0005737~cytoplasm
DBMBANCO_00060	431	tr|Q1IDK3|Q1IDK3_PSEE4	431	95.8	431	100	100	18	0	1	431	1	431	6.2e-236	"Hydrogenobyrinate a,c-diamide synthase (EC 6.3.5.9) (Hydrogenobyrinic acid a,c-diamide synthase)"	cobB PSEEN1379	Pseudomonas entomophila (strain L48)	"PATHWAY: Cofactor biosynthesis; adenosylcobalamin biosynthesis; cob(II)yrinate a,c-diamide from precorrin-2 (aerobic route): step 9/10. {ECO:0000256|HAMAP-Rule:MF_00027}."	"ATP binding [GO:0005524]; cobyrinic acid a,c-diamide synthase activity [GO:0042242]; hydrogenobyrinic acid a,c-diamide synthase (glutamine-hydrolysing) activity [GO:0043802]; cobalamin biosynthetic process [GO:0009236]; glutamine metabolic process [GO:0006541]"	GO:0005524; GO:0006541; GO:0009236; GO:0042242; GO:0043802	GO:0005524~ATP binding;GO:0042242~cobyrinic acid a,c-diamide synthase activity;GO:0043802~hydrogenobyrinic acid a,c-diamide synthase (glutamine-hydrolysing) activity	GO:0006541~glutamine metabolic process;GO:0009236~cobalamin biosynthetic process	NA
DBMBANCO_00061	216	tr|S2K595|S2K595_9PSED	216	91.2	216	100	100	19	0	1	216	1	216	2.9e-109	"Cob(II)yrinic acid a,c-diamide reductase"	L321_02917	Pseudomonas plecoglossicida NB2011	NA	oxidoreductase activity [GO:0016491]	GO:0016491	GO:0016491~oxidoreductase activity	NA	NA
DBMBANCO_00062	302	tr|Q1IDK1|Q1IDK1_PSEE4	302	96.7	302	100	100	10	0	1	302	1	302	1.1e-167	Cobalamin biosynthesis protein CobD	cobD PSEEN1381	Pseudomonas entomophila (strain L48)	PATHWAY: Cofactor biosynthesis; adenosylcobalamin biosynthesis. {ECO:0000256|HAMAP-Rule:MF_00024}.	integral component of membrane [GO:0016021]; plasma membrane [GO:0005886]; ATPase-coupled vitamin B12 transmembrane transporter activity [GO:0015420]; threonine-phosphate decarboxylase activity [GO:0048472]; transaminase activity [GO:0008483]; cobalamin biosynthetic process [GO:0009236]	GO:0005886; GO:0008483; GO:0009236; GO:0015420; GO:0016021; GO:0048472	GO:0008483~transaminase activity;GO:0015420~cobalamin-transporting ATPase activity;GO:0048472~threonine-phosphate decarboxylase activity	GO:0009236~cobalamin biosynthetic process	GO:0005886~plasma membrane;GO:0016021~integral component of membrane
DBMBANCO_00063	330	tr|Q1IDK0|Q1IDK0_PSEE4	330	94.2	330	100	100	19	0	1	330	1	330	5.3e-179	Putative cobalamin biosynthesis protein CobC (EC 4.1.1.81)	PSEEN1382	Pseudomonas entomophila (strain L48)	NA	pyridoxal phosphate binding [GO:0030170]; threonine-phosphate decarboxylase activity [GO:0048472]; cobalamin biosynthetic process [GO:0009236]	GO:0009236; GO:0030170; GO:0048472	GO:0030170~pyridoxal phosphate binding;GO:0048472~threonine-phosphate decarboxylase activity	GO:0009236~cobalamin biosynthetic process	NA
DBMBANCO_00064	487	sp|Q1IDJ9|COBQ_PSEE4	487	96.9	487	100	100	15	0	1	487	1	487	2.8e-269	Cobyric acid synthase	cobQ PSEEN1383	Pseudomonas entomophila (strain L48)	PATHWAY: Cofactor biosynthesis; adenosylcobalamin biosynthesis. {ECO:0000255|HAMAP-Rule:MF_00028}.	ATPase-coupled vitamin B12 transmembrane transporter activity [GO:0015420]; catalytic activity [GO:0003824]; cobalamin biosynthetic process [GO:0009236]; glutamine metabolic process [GO:0006541]	GO:0003824; GO:0006541; GO:0009236; GO:0015420	GO:0003824~catalytic activity;GO:0015420~cobalamin-transporting ATPase activity	GO:0006541~glutamine metabolic process;GO:0009236~cobalamin biosynthetic process	NA
DBMBANCO_00065	173	tr|Q1IDJ8|Q1IDJ8_PSEE4	173	94.8	173	100	100	9	0	1	173	1	173	4e-85	Bifunctional adenosylcobalamin biosynthesis protein (EC 2.7.1.156) (EC 2.7.7.62)	PSEEN1384	Pseudomonas entomophila (strain L48)	"PATHWAY: Cofactor biosynthesis; adenosylcobalamin biosynthesis; adenosylcobalamin from cob(II)yrinate a,c-diamide: step 5/7. {ECO:0000256|PIRNR:PIRNR006135}.; PATHWAY: Cofactor biosynthesis; adenosylcobalamin biosynthesis; adenosylcobalamin from cob(II)yrinate a,c-diamide: step 6/7. {ECO:0000256|PIRNR:PIRNR006135}."	adenosylcobinamide kinase activity [GO:0043752]; ATP binding [GO:0005524]; cobinamide phosphate guanylyltransferase activity [GO:0008820]; GTP binding [GO:0005525]; cobalamin biosynthetic process [GO:0009236]	GO:0005524; GO:0005525; GO:0008820; GO:0009236; GO:0043752	GO:0005524~ATP binding;GO:0005525~GTP binding;GO:0008820~cobinamide phosphate guanylyltransferase activity;GO:0043752~adenosylcobinamide kinase activity	GO:0009236~cobalamin biosynthetic process	NA
DBMBANCO_00066	351	sp|Q1IDJ7|COBT_PSEE4	351	97.7	351	100	100	8	0	1	351	1	351	4.2e-190	Nicotinate-nucleotide--dimethylbenzimidazole phosphoribosyltransferase (NN:DBI PRT) (EC 2.4.2.21) (N(1)-alpha-phosphoribosyltransferase)	cobT PSEEN1385	Pseudomonas entomophila (strain L48)	"PATHWAY: Nucleoside biosynthesis; alpha-ribazole biosynthesis; alpha-ribazole from 5,6-dimethylbenzimidazole: step 1/2. {ECO:0000255|HAMAP-Rule:MF_00230}."	nicotinate-nucleotide-dimethylbenzimidazole phosphoribosyltransferase activity [GO:0008939]; cobalamin biosynthetic process [GO:0009236]; nucleoside biosynthetic process [GO:0009163]	GO:0008939; GO:0009163; GO:0009236	GO:0008939~nicotinate-nucleotide-dimethylbenzimidazole phosphoribosyltransferase activity	GO:0009163~nucleoside biosynthetic process;GO:0009236~cobalamin biosynthetic process	NA
DBMBANCO_00067	188	tr|Q1IDJ6|Q1IDJ6_PSEE4	188	93	187	99.47	99.47	13	0	1	187	1	187	6.7e-94	Putative alpha-ribazole-5'-phosphate phosphatase CobC (EC 3.1.3.73)	PSEEN1386	Pseudomonas entomophila (strain L48)	NA	alpha-ribazole phosphatase activity [GO:0043755]	GO:0043755	GO:0043755~alpha-ribazole phosphatase activity	NA	NA
DBMBANCO_00068	244	sp|Q1IDJ5|COBS_PSEE4	244	94.3	244	100	100	14	0	1	244	1	244	1.5e-125	Adenosylcobinamide-GDP ribazoletransferase (EC 2.7.8.26) (Cobalamin synthase) (Cobalamin-5'-phosphate synthase)	cobS PSEEN1387	Pseudomonas entomophila (strain L48)	"PATHWAY: Cofactor biosynthesis; adenosylcobalamin biosynthesis; adenosylcobalamin from cob(II)yrinate a,c-diamide: step 7/7. {ECO:0000255|HAMAP-Rule:MF_00719}."	integral component of membrane [GO:0016021]; plasma membrane [GO:0005886]; adenosylcobinamide-GDP ribazoletransferase activity [GO:0051073]; cobalamin 5'-phosphate synthase activity [GO:0008818]; cobalamin biosynthetic process [GO:0009236]	GO:0005886; GO:0008818; GO:0009236; GO:0016021; GO:0051073	GO:0008818~cobalamin 5'-phosphate synthase activity;GO:0051073~adenosylcobinamide-GDP ribazoletransferase activity	GO:0009236~cobalamin biosynthetic process	GO:0005886~plasma membrane;GO:0016021~integral component of membrane
DBMBANCO_00069	392	tr|Q1IDJ4|Q1IDJ4_PSEE4	392	90.8	392	100	100	36	0	1	392	1	392	5.9e-217	"Putative glycosidase, family 5"	PSEEN1388	Pseudomonas entomophila (strain L48)	NA	"hydrolase activity, hydrolyzing O-glycosyl compounds [GO:0004553]; carbohydrate metabolic process [GO:0005975]"	GO:0004553; GO:0005975	GO:0004553~hydrolase activity, hydrolyzing O-glycosyl compounds	GO:0005975~carbohydrate metabolic process	NA
DBMBANCO_00070	134	tr|Q1IDJ3|Q1IDJ3_PSEE4	134	95.5	134	100	100	6	0	1	134	1	134	5.7e-63	"Putative transcriptional regulator, MarR family"	PSEEN1389	Pseudomonas entomophila (strain L48)	NA	DNA-binding transcription factor activity [GO:0003700]	GO:0003700	GO:0003700~sequence-specific DNA binding transcription factor activity	NA	NA
DBMBANCO_00071	400	tr|Q1IDJ2|Q1IDJ2_PSEE4	400	100	400	100	100	0	0	1	400	1	400	2.7e-225	Putative transporter	PSEEN1390	Pseudomonas entomophila (strain L48)	NA	integral component of membrane [GO:0016021]; transmembrane transporter activity [GO:0022857]	GO:0016021; GO:0022857	GO:0022857~transmembrane transporter activity	NA	GO:0016021~integral component of membrane
DBMBANCO_00072	40	tr|Q1IDJ1|Q1IDJ1_PSEE4	40	100	40	100	100	0	0	1	40	1	40	2.5e-14	Uncharacterized protein	PSEEN1391	Pseudomonas entomophila (strain L48)	NA	NA	NA	NA	NA
DBMBANCO_00073	183	tr|Q1IDJ0|Q1IDJ0_PSEE4	183	96.7	183	100	100	6	0	1	183	1	183	1.3e-97	Glutathione peroxidase	PSEEN1392	Pseudomonas entomophila (strain L48)	NA	glutathione peroxidase activity [GO:0004602]; response to oxidative stress [GO:0006979]	GO:0004602; GO:0006979	GO:0004602~glutathione peroxidase activity	GO:0006979~response to oxidative stress	NA
DBMBANCO_00074	70	tr|A0A126S162|A0A126S162_PSEPU	87	68.8	48	68.57	55.17	15	0	17	64	12	59	1.1e-06	Uncharacterized protein	AWT69_001183	Pseudomonas putida (Arthrobacter siderocapsulatus)	NA	NA	NA	NA	NA
DBMBANCO_00075	86	tr|Q1IDI9|Q1IDI9_PSEE4	86	95.3	86	100	100	4	0	1	86	1	86	4.1e-38	Uncharacterized protein	PSEEN1394	Pseudomonas entomophila (strain L48)	NA	integral component of membrane [GO:0016021]	GO:0016021	NA	NA	GO:0016021~integral component of membrane
DBMBANCO_00076	310	tr|Q1IDI8|Q1IDI8_PSEE4	310	96.8	310	100	100	10	0	1	310	1	310	1.5e-167	"Putative transcriptional regulator, LysR family"	PSEEN1395	Pseudomonas entomophila (strain L48)	NA	DNA binding [GO:0003677]; DNA-binding transcription factor activity [GO:0003700]	GO:0003677; GO:0003700	GO:0003677~DNA binding;GO:0003700~sequence-specific DNA binding transcription factor activity	NA	NA
DBMBANCO_00077	420	tr|Q1IDI7|Q1IDI7_PSEE4	420	98.6	420	100	100	6	0	1	420	1	420	7.9e-244	Putative long-chain fatty acid transporter	PSEEN1396	Pseudomonas entomophila (strain L48)	NA	NA	NA	NA	NA
DBMBANCO_00078	160	tr|Q1IDI6|Q1IDI6_PSEE4	160	98.8	160	100	100	2	0	1	160	1	160	4.8e-85	Uncharacterized protein	PSEEN1397	Pseudomonas entomophila (strain L48)	NA	NA	NA	NA	NA
DBMBANCO_00079	74	tr|Q1IDI5|Q1IDI5_PSEE4	74	100	74	100	100	0	0	1	74	1	74	3.1e-34	Uncharacterized protein	PSEEN1400	Pseudomonas entomophila (strain L48)	NA	NA	NA	NA	NA
DBMBANCO_00080	134	tr|Q1IDI4|Q1IDI4_PSEE4	139	98.5	133	99.25	95.68	2	0	1	133	1	133	5.9e-68	Uncharacterized protein	PSEEN1403	Pseudomonas entomophila (strain L48)	NA	NA	NA	NA	NA
DBMBANCO_00081	490	tr|Q1IDI3|Q1IDI3_PSEE4	490	99.2	490	100	100	4	0	1	490	1	490	6.3e-269	Uncharacterized protein	PSEEN1404	Pseudomonas entomophila (strain L48)	NA	NA	NA	NA	NA
DBMBANCO_00082	1158	tr|Q1IDI2|Q1IDI2_PSEE4	1158	99.8	1158	100	100	2	0	1	1158	1	1158	0	Putative sensory box histidine kinase/response regulator hybrid	PSEEN1405	Pseudomonas entomophila (strain L48)	NA	integral component of membrane [GO:0016021]; phosphorelay sensor kinase activity [GO:0000155]; transmembrane transporter activity [GO:0022857]	GO:0000155; GO:0016021; GO:0022857	GO:0000155~phosphorelay sensor kinase activity;GO:0022857~transmembrane transporter activity	NA	GO:0016021~integral component of membrane
DBMBANCO_00083	394	tr|Q1IDI1|Q1IDI1_PSEE4	394	97.5	394	100	100	10	0	1	394	1	394	2.4e-210	Putative major facilitator family transporter	PSEEN1406	Pseudomonas entomophila (strain L48)	NA	integral component of membrane [GO:0016021]; transmembrane transporter activity [GO:0022857]	GO:0016021; GO:0022857	GO:0022857~transmembrane transporter activity	NA	GO:0016021~integral component of membrane
DBMBANCO_00084	379	tr|Q1IDI0|Q1IDI0_PSEE4	379	96.8	379	100	100	12	0	1	379	1	379	1.5e-214	Putative C4-dicarboxylate transporter/malic acid transport protein	PSEEN1407	Pseudomonas entomophila (strain L48)	NA	integral component of membrane [GO:0016021]; transmembrane transport [GO:0055085]	GO:0016021; GO:0055085	NA	GO:0055085~transmembrane transport	GO:0016021~integral component of membrane
DBMBANCO_00085	624	tr|Q1IDH9|Q1IDH9_PSEE4	624	97.4	624	100	100	16	0	1	624	1	624	0	Putative acyltransferase	PSEEN1408	Pseudomonas entomophila (strain L48)	NA	"integral component of membrane [GO:0016021]; transferase activity, transferring acyl groups [GO:0016746]; transmembrane transporter activity [GO:0022857]"	GO:0016021; GO:0016746; GO:0022857	GO:0016746~transferase activity, transferring acyl groups;GO:0022857~transmembrane transporter activity	NA	GO:0016021~integral component of membrane
DBMBANCO_00086	105	tr|Q1IDH8|Q1IDH8_PSEE4	105	99	105	100	100	1	0	1	105	1	105	7.4e-50	Multidrug efflux pump	sugE PSEEN1409	Pseudomonas entomophila (strain L48)	NA	integral component of membrane [GO:0016021]; plasma membrane [GO:0005886]	GO:0005886; GO:0016021	NA	NA	GO:0005886~plasma membrane;GO:0016021~integral component of membrane
DBMBANCO_00087	306	sp|Q1IDH6|RDGC_PSEE4	306	99.7	306	100	100	1	0	1	306	1	306	2.5e-167	Recombination-associated protein RdgC	rdgC PSEEN1411	Pseudomonas entomophila (strain L48)	NA	cytoplasm [GO:0005737]; nucleoid [GO:0009295]; DNA recombination [GO:0006310]	GO:0005737; GO:0006310; GO:0009295	NA	GO:0006310~DNA recombination	GO:0005737~cytoplasm;GO:0009295~nucleoid
DBMBANCO_00090	568	tr|Q1IDH5|Q1IDH5_PSEE4	568	96.7	568	100	100	19	0	1	568	1	568	0	Chaperone protein HscC	hscC PSEEN1412	Pseudomonas entomophila (strain L48)	NA	ATP binding [GO:0005524]	GO:0005524	GO:0005524~ATP binding	NA	NA
DBMBANCO_00091	875	tr|Q1IDH4|Q1IDH4_PSEE4	875	92.2	875	100	100	68	0	1	875	1	875	0	Putative heat-shock protein DnaJ-like	PSEEN1413	Pseudomonas entomophila (strain L48)	NA	integral component of membrane [GO:0016021]	GO:0016021	NA	NA	GO:0016021~integral component of membrane
DBMBANCO_00092	230	tr|Q1IDH3|Q1IDH3_PSEE4	230	97.8	230	100	100	5	0	1	230	1	230	3.1e-133	Uncharacterized protein	PSEEN1414	Pseudomonas entomophila (strain L48)	NA	NA	NA	NA	NA
DBMBANCO_00093	258	tr|Q1IDH2|Q1IDH2_PSEE4	258	96.5	257	99.61	99.61	9	0	1	257	1	257	1e-140	Methionine aminopeptidase (MAP) (MetAP) (EC 3.4.11.18) (Peptidase M)	map PSEEN1415	Pseudomonas entomophila (strain L48)	NA	metal ion binding [GO:0046872]; metalloaminopeptidase activity [GO:0070006]; protein initiator methionine removal [GO:0070084]	GO:0046872; GO:0070006; GO:0070084	GO:0046872~metal ion binding;GO:0070006~metalloaminopeptidase activity	GO:0070084~protein initiator methionine removal	NA
DBMBANCO_00094	67	tr|Q1IDH1|Q1IDH1_PSEE4	67	100	67	100	100	0	0	1	67	1	67	1.3e-28	Uncharacterized protein	PSEEN1416	Pseudomonas entomophila (strain L48)	NA	NA	NA	NA	NA
DBMBANCO_00095	1331	tr|Q1IDH0|Q1IDH0_PSEE4	1331	93.8	1331	100	100	82	0	1	1331	1	1331	0	Assimilatory nitrate reductase (EC 1.7.99.4)	narB PSEEN1417	Pseudomonas entomophila (strain L48)	NA	"4 iron, 4 sulfur cluster binding [GO:0051539]; FMN binding [GO:0010181]; metal ion binding [GO:0046872]; molybdopterin cofactor binding [GO:0043546]; nitrate reductase activity [GO:0008940]; nitrate assimilation [GO:0042128]"	GO:0008940; GO:0010181; GO:0042128; GO:0043546; GO:0046872; GO:0051539	GO:0008940~nitrate reductase activity;GO:0010181~FMN binding;GO:0043546~molybdopterin cofactor binding;GO:0046872~metal ion binding;GO:0051539~4 iron, 4 sulfur cluster binding	GO:0042128~nitrate assimilation	NA
DBMBANCO_00096	851	tr|Q1IDG9|Q1IDG9_PSEE4	851	98	851	100	100	17	0	1	851	1	851	0	"Nitrite reductase, large subunit, nucleotide-and Fe/S-cluster binding (EC 1.7.1.4)"	nirB PSEEN1418	Pseudomonas entomophila (strain L48)	NA	"4 iron, 4 sulfur cluster binding [GO:0051539]; flavin adenine dinucleotide binding [GO:0050660]; heme binding [GO:0020037]; metal ion binding [GO:0046872]; NADP binding [GO:0050661]; nitrite reductase [NAD(P)H] activity [GO:0008942]; nitrate assimilation [GO:0042128]"	GO:0008942; GO:0020037; GO:0042128; GO:0046872; GO:0050660; GO:0050661; GO:0051539	GO:0008942~nitrite reductase [NAD(P)H] activity;GO:0020037~heme binding;GO:0046872~metal ion binding;GO:0050660~flavin adenine dinucleotide binding;GO:0050661~NADP binding;GO:0051539~4 iron, 4 sulfur cluster binding	GO:0042128~nitrate assimilation	NA
DBMBANCO_00097	120	tr|Q1IDG8|Q1IDG8_PSEE4	120	94.1	119	99.17	99.17	7	0	1	119	1	119	1.4e-57	"Putative nitrite reductase, small subunit NirD (EC 1.7.1.4)"	PSEEN1419	Pseudomonas entomophila (strain L48)	NA	"2 iron, 2 sulfur cluster binding [GO:0051537]; nitrite reductase [NAD(P)H] activity [GO:0008942]"	GO:0008942; GO:0051537	GO:0008942~nitrite reductase [NAD(P)H] activity;GO:0051537~2 iron, 2 sulfur cluster binding	NA	NA
DBMBANCO_00098	1283	tr|Q1IE75|Q1IE75_PSEE4	1550	95.6	1283	100	82.77	57	0	1	1283	1	1283	0	Uncharacterized protein	PSEEN1135	Pseudomonas entomophila (strain L48)	NA	NA	NA	NA	NA
DBMBANCO_00099	186	tr|N6VV44|N6VV44_9ALTE	183	31.9	185	99.46	100	123	1	1	185	1	182	7e-19	Suppressor of fused domain protein	J057_21715	Marinobacter nanhaiticus D15-8W	NA	NA	NA	NA	NA
DBMBANCO_00100	157	tr|A0A0W0I997|A0A0W0I997_9PSED	145	41.8	146	92.99	100	82	2	13	156	1	145	3.7e-29	Uncharacterized protein	AO068_25965	Pseudomonas sp. ICMP 3272	NA	NA	NA	NA	NA
DBMBANCO_00101	85	tr|Q1IDG5|Q1IDG5_PSEE4	89	92.1	89	100	100	3	1	1	85	1	89	2.8e-39	Uncharacterized protein	PSEEN1423	Pseudomonas entomophila (strain L48)	NA	NA	NA	NA	NA
DBMBANCO_00102	80	tr|Q1IEX3|Q1IEX3_PSEE4	80	100	80	100	100	0	0	1	80	1	80	3.2e-37	Uncharacterized protein	PSEEN0873	Pseudomonas entomophila (strain L48)	NA	NA	NA	NA	NA
DBMBANCO_00103	310	tr|Q1IDG3|Q1IDG3_PSEE4	310	98.4	310	100	100	5	0	1	310	1	310	6.1e-169	Pca operon transcriptional activator PcaQ	pcaQ PSEEN1425	Pseudomonas entomophila (strain L48)	NA	"DNA binding [GO:0003677]; DNA-binding transcription factor activity [GO:0003700]; 3,4-dihydroxybenzoate catabolic process [GO:0019619]; positive regulation of transcription, DNA-templated [GO:0045893]"	GO:0003677; GO:0003700; GO:0019619; GO:0045893	GO:0003677~DNA binding;GO:0003700~sequence-specific DNA binding transcription factor activity	GO:0019619~protocatechuate catabolic process;GO:0045893~positive regulation of transcription, DNA-templated	NA
DBMBANCO_00104	448	tr|A0A099EAG9|A0A099EAG9_9PSED	448	86.6	448	100	100	60	0	1	448	1	448	1.7e-212	Channel protein TolC	MD26_04000	Pseudomonas sp. H2	NA	outer membrane [GO:0019867]; efflux transmembrane transporter activity [GO:0015562]	GO:0015562; GO:0019867	GO:0015562~efflux transmembrane transporter activity	NA	GO:0019867~outer membrane
DBMBANCO_00105	523	tr|A0A0M2UD36|A0A0M2UD36_PSEPU	523	88.3	523	100	100	61	0	1	523	1	523	4.8e-267	Deleted.	NA	NA	NA	NA	NA	NA	NA
DBMBANCO_00106	355	tr|A0A099E9I5|A0A099E9I5_9PSED	354	85.4	355	100	100	51	1	1	355	1	354	2.3e-164	MFP transporter	MD26_04010	Pseudomonas sp. H2	NA	NA	NA	NA	NA
DBMBANCO_00107	266	tr|A0A099E8G3|A0A099E8G3_9PSED	266	81.1	265	99.62	99.62	50	0	1	265	1	265	1.1e-118	Mangotoxin biosynthesis-involved protein MgoB	MD26_04015	Pseudomonas sp. H2	NA	NA	NA	NA	NA
DBMBANCO_00108	323	tr|A0A084CAV6|A0A084CAV6_9PSED	323	79.4	315	97.52	97.52	65	0	1	315	1	315	2.6e-146	Fatty acid desaturase	PC358_14895	Pseudomonas capeferrum	NA	integral component of membrane [GO:0016021]; lipid metabolic process [GO:0006629]	GO:0006629; GO:0016021	NA	GO:0006629~lipid metabolic process	GO:0016021~integral component of membrane
DBMBANCO_00109	275	tr|A0A0M2UF75|A0A0M2UF75_PSEPU	275	88.4	275	100	100	32	0	1	275	1	275	4.8e-133	Deleted.	NA	NA	NA	NA	NA	NA	NA
DBMBANCO_00110	381	tr|A0A099E9B6|A0A099E9B6_9PSED	381	81.7	378	99.21	99.21	69	0	1	378	1	378	1.2e-171	Isobutylamine N-hydroxylase	MD26_04030	Pseudomonas sp. H2	NA	"flavin adenine dinucleotide binding [GO:0050660]; oxidoreductase activity, acting on the CH-CH group of donors [GO:0016627]"	GO:0016627; GO:0050660	GO:0016627~oxidoreductase activity, acting on the CH-CH group of donors;GO:0050660~flavin adenine dinucleotide binding	NA	NA
DBMBANCO_00111	147	tr|A0A099E9I9|A0A099E9I9_9PSED	147	89.8	147	100	100	15	0	1	147	1	147	6.9e-70	Polyketide cyclase	MD26_04035	Pseudomonas sp. H2	NA	NA	NA	NA	NA
DBMBANCO_00112	419	tr|A0A084CAV2|A0A084CAV2_9PSED	418	80.8	417	99.52	99.76	80	0	1	417	1	417	1e-195	Acetylornithine aminotransferase	PC358_14875	Pseudomonas capeferrum	NA	pyridoxal phosphate binding [GO:0030170]; transaminase activity [GO:0008483]	GO:0008483; GO:0030170	GO:0008483~transaminase activity;GO:0030170~pyridoxal phosphate binding	NA	NA
DBMBANCO_00113	357	tr|A0A0M2UBH2|A0A0M2UBH2_PSEPU	357	89.4	357	100	100	38	0	1	357	1	357	1.9e-182	Deleted.	NA	NA	NA	NA	NA	NA	NA
DBMBANCO_00114	244	tr|A0A099EAH8|A0A099EAH8_9PSED	245	82.4	244	100	99.59	43	0	1	244	1	244	3e-110	AraC family transcriptional regulator	MD26_04050	Pseudomonas sp. H2	NA	DNA-binding transcription factor activity [GO:0003700]; sequence-specific DNA binding [GO:0043565]	GO:0003700; GO:0043565	GO:0003700~sequence-specific DNA binding transcription factor activity;GO:0043565~sequence-specific DNA binding	NA	NA
DBMBANCO_00115	242	tr|Q1IDG2|Q1IDG2_PSEE4	242	99.6	242	100	100	1	0	1	242	1	242	2.4e-128	Peptidyl-prolyl cis-trans isomerase (EC 5.2.1.8)	PSEEN1426	Pseudomonas entomophila (strain L48)	NA	peptidyl-prolyl cis-trans isomerase activity [GO:0003755]; protein folding [GO:0006457]	GO:0003755; GO:0006457	GO:0003755~peptidyl-prolyl cis-trans isomerase activity	GO:0006457~protein folding	NA
DBMBANCO_00116	146	tr|Q1IDG1|Q1IDG1_PSEE4	146	98.6	146	100	100	2	0	1	146	1	146	1.7e-76	DUF1232 domain-containing protein	PSEEN1427	Pseudomonas entomophila (strain L48)	NA	NA	NA	NA	NA
DBMBANCO_00117	114	tr|Q1IDG0|Q1IDG0_PSEE4	114	95.6	114	100	100	5	0	1	114	1	114	1.6e-53	"Putative transcriptional regulator, Cro/CI family"	PSEEN1428	Pseudomonas entomophila (strain L48)	NA	DNA binding [GO:0003677]	GO:0003677	GO:0003677~DNA binding	NA	NA
DBMBANCO_00118	124	tr|Q1IDF9|Q1IDF9_PSEE4	124	100	124	100	100	0	0	1	124	1	124	3.4e-62	Uncharacterized protein	PSEEN1429	Pseudomonas entomophila (strain L48)	NA	NA	NA	NA	NA
DBMBANCO_00119	583	tr|Q1IDF8|Q1IDF8_PSEE4	583	97.9	583	100	100	12	0	1	583	1	583	0	Putative diguanylate cyclase/phosphodiesterase (GGDEF & EAL domains)	PSEEN1430	Pseudomonas entomophila (strain L48)	NA	NA	NA	NA	NA
DBMBANCO_00120	693	tr|Q1IDF7|Q1IDF7_PSEE4	704	99.1	693	100	98.44	6	0	1	693	12	704	0	Putative carboxy-terminal protease for penicillin-binding protein 3 Prc (EC 3.4.21.102)	PSEEN1431	Pseudomonas entomophila (strain L48)	NA	serine-type peptidase activity [GO:0008236]	GO:0008236	GO:0008236~serine-type peptidase activity	NA	NA
DBMBANCO_00121	320	tr|Q1IDF6|Q1IDF6_PSEE4	320	99.4	319	99.69	99.69	2	0	1	319	1	319	3.3e-178	"Putative alcohol dehydrogenase, zinc-containing (EC 1.6.5.-)"	PSEEN1432	Pseudomonas entomophila (strain L48)	NA	oxidoreductase activity [GO:0016491]	GO:0016491	GO:0016491~oxidoreductase activity	NA	NA
DBMBANCO_00122	217	tr|Q1IDF5|Q1IDF5_PSEE4	217	99.1	217	100	100	2	0	1	217	1	217	3.9e-122	"Putative hydrolase, haloacid dehalogenase-like family"	PSEEN1433	Pseudomonas entomophila (strain L48)	NA	hydrolase activity [GO:0016787]	GO:0016787	GO:0016787~hydrolase activity	NA	NA
DBMBANCO_00123	329	tr|Q1IDF4|Q1IDF4_PSEE4	329	97.6	329	100	100	8	0	1	329	1	329	3.6e-175	"Putative ABC transporter, ATP-binding protein (EC 3.6.3.-)"	PSEEN1434	Pseudomonas entomophila (strain L48)	NA	ATP-binding cassette (ABC) transporter complex [GO:0043190]; ATP binding [GO:0005524]; ATPase activity [GO:0016887]; transmembrane transporter activity [GO:0022857]	GO:0005524; GO:0016887; GO:0022857; GO:0043190	GO:0005524~ATP binding;GO:0016887~ATPase activity;GO:0022857~transmembrane transporter activity	NA	GO:0043190~ATP-binding cassette (ABC) transporter complex
DBMBANCO_00124	264	tr|A0A135NQE0|A0A135NQE0_9PSED	264	98.9	264	100	100	3	0	1	264	1	264	2.9e-143	ABC transporter permease	BTA49_07515 CLJ08_06100	Pseudomonas mosselii	NA	integral component of membrane [GO:0016021]; plasma membrane [GO:0005886]; transmembrane transport [GO:0055085]	GO:0005886; GO:0016021; GO:0055085	NA	GO:0055085~transmembrane transport	GO:0005886~plasma membrane;GO:0016021~integral component of membrane
DBMBANCO_00125	279	tr|Q1IDF2|Q1IDF2_PSEE4	279	99.6	279	100	100	1	0	1	279	1	279	7.2e-153	"Putative ABC transporter, permease protein"	PSEEN1436	Pseudomonas entomophila (strain L48)	NA	integral component of membrane [GO:0016021]; plasma membrane [GO:0005886]; transmembrane transport [GO:0055085]	GO:0005886; GO:0016021; GO:0055085	NA	GO:0055085~transmembrane transport	GO:0005886~plasma membrane;GO:0016021~integral component of membrane
DBMBANCO_00126	268	tr|Q1IDF1|Q1IDF1_PSEE4	268	99.6	268	100	100	1	0	1	268	1	268	1e-156	Uncharacterized protein	PSEEN1437	Pseudomonas entomophila (strain L48)	NA	catalytic activity [GO:0003824]	GO:0003824	GO:0003824~catalytic activity	NA	NA
DBMBANCO_00127	351	tr|Q1IDF0|Q1IDF0_PSEE4	352	92.9	352	100	100	24	1	1	351	1	352	6.9e-185	"Putative ABC transporter, periplasmic binding protein"	PSEEN1438	Pseudomonas entomophila (strain L48)	NA	NA	NA	NA	NA
DBMBANCO_00128	237	tr|Q1IDE9|Q1IDE9_PSEE4	237	97.9	237	100	100	5	0	1	237	1	237	7.3e-130	"Putative transcriptional regulator, GntR family"	PSEEN1439	Pseudomonas entomophila (strain L48)	NA	DNA binding [GO:0003677]; DNA-binding transcription factor activity [GO:0003700]	GO:0003677; GO:0003700	GO:0003677~DNA binding;GO:0003700~sequence-specific DNA binding transcription factor activity	NA	NA
DBMBANCO_00129	714	tr|Q1IDE8|Q1IDE8_PSEE4	710	99	707	99.02	99.58	7	0	1	707	1	707	0	"Putative transporter, mechanosensitive ion channel family protein"	PSEEN1440	Pseudomonas entomophila (strain L48)	NA	integral component of membrane [GO:0016021]; transmembrane transport [GO:0055085]	GO:0016021; GO:0055085	NA	GO:0055085~transmembrane transport	GO:0016021~integral component of membrane
DBMBANCO_00130	55	tr|Q1IDE7|Q1IDE7_PSEE4	55	100	55	100	100	0	0	1	55	1	55	1.8e-23	Uncharacterized protein	PSEEN1441	Pseudomonas entomophila (strain L48)	NA	integral component of membrane [GO:0016021]	GO:0016021	NA	NA	GO:0016021~integral component of membrane
DBMBANCO_00131	429	sp|Q1IDE6|APEB_PSEE4	429	98.8	429	100	100	5	0	1	429	1	429	1.6e-244	Probable M18 family aminopeptidase 2 (EC 3.4.11.-)	apeB PSEEN1442	Pseudomonas entomophila (strain L48)	NA	aminopeptidase activity [GO:0004177]; metallopeptidase activity [GO:0008237]; zinc ion binding [GO:0008270]	GO:0004177; GO:0008237; GO:0008270	GO:0004177~aminopeptidase activity;GO:0008237~metallopeptidase activity;GO:0008270~zinc ion binding	NA	NA
DBMBANCO_00132	211	tr|A0A0C5RZD6|A0A0C5RZD6_PSEPU	211	99.5	211	100	100	1	0	1	211	1	211	7.2e-121	Pseudouridine synthase (EC 5.4.99.-)	N805_16010	Pseudomonas putida S13.1.2	NA	pseudouridine synthase activity [GO:0009982]; RNA binding [GO:0003723]; pseudouridine synthesis [GO:0001522]	GO:0001522; GO:0003723; GO:0009982	GO:0003723~RNA binding;GO:0009982~pseudouridine synthase activity	GO:0001522~pseudouridine synthesis	NA
DBMBANCO_00133	84	tr|A0A135NQI9|A0A135NQI9_9PSED	84	100	84	100	100	0	0	1	84	1	84	6.1e-39	Cell division topological specificity factor	minE BTA49_07560 CLJ08_06060	Pseudomonas mosselii	NA	cell cycle [GO:0007049]; cell division [GO:0051301]; regulation of division septum assembly [GO:0032955]	GO:0007049; GO:0032955; GO:0051301	NA	GO:0007049~cell cycle;GO:0032955~regulation of barrier septum assembly;GO:0051301~cell division	NA
DBMBANCO_00134	270	tr|A0A135NQG0|A0A135NQG0_9PSED	270	99.6	270	100	100	1	0	1	270	1	270	1.2e-144	Septum site-determining protein MinD	minD BTA49_07565 CLJ08_06055	Pseudomonas mosselii	NA	ATPase activity [GO:0016887]	GO:0016887	GO:0016887~ATPase activity	NA	NA
DBMBANCO_00135	253	sp|Q1IDE2|MINC_PSEE4	250	98.8	250	98.81	100	3	0	4	253	1	250	2.5e-136	Probable septum site-determining protein MinC	minC PSEEN1446	Pseudomonas entomophila (strain L48)	NA	cell morphogenesis [GO:0000902]; division septum assembly [GO:0000917]; regulation of cell septum assembly [GO:1901891]	GO:0000902; GO:0000917; GO:1901891	NA	GO:0000902~cell morphogenesis;GO:0000917~barrier septum assembly;GO:1901891~regulation of cell septum assembly	NA
DBMBANCO_00136	311	tr|A0A0F7Y4S1|A0A0F7Y4S1_9PSED	311	97.1	311	100	100	9	0	1	311	1	311	2.6e-175	Lipid A biosynthesis lauroyltransferase (EC 2.3.1.241) (Kdo(2)-lipid IV(A) lauroyltransferase)	htrB lpxL CCOS191_1361	Pseudomonas sp. CCOS 191	PATHWAY: Bacterial outer membrane biogenesis; lipopolysaccharide biosynthesis. {ECO:0000256|HAMAP-Rule:MF_01942}.; PATHWAY: Glycolipid biosynthesis; KDO(2)-lipid A biosynthesis; KDO(2)-lipid A from CMP-3-deoxy-D-manno-octulosonate and lipid IV(A): step 3/4. {ECO:0000256|HAMAP-Rule:MF_01942}.	integral component of plasma membrane [GO:0005887]; lauroyltransferase activity [GO:0008913]; Kdo2-lipid A biosynthetic process [GO:0036104]; lipid A biosynthetic process [GO:0009245]; lipopolysaccharide biosynthetic process [GO:0009103]	GO:0005887; GO:0008913; GO:0009103; GO:0009245; GO:0036104	GO:0008913~lauroyltransferase activity	GO:0009103~lipopolysaccharide biosynthetic process;GO:0009245~lipid A biosynthetic process;GO:0036104~Kdo2-lipid A biosynthetic process	GO:0005887~integral component of plasma membrane
DBMBANCO_00137	382	tr|Q1IDE0|Q1IDE0_PSEE4	382	96.9	381	99.74	99.74	12	0	1	381	1	381	6.3e-208	PNPLA domain-containing protein	PSEEN1448	Pseudomonas entomophila (strain L48)	NA	hydrolase activity [GO:0016787]; lipid catabolic process [GO:0016042]	GO:0016042; GO:0016787	GO:0016787~hydrolase activity	GO:0016042~lipid catabolic process	NA
DBMBANCO_00138	271	tr|Q1IDD9|Q1IDD9_PSEE4	271	96.7	271	100	100	9	0	1	271	1	271	2e-147	Putative lipoprotein VacJ-like	PSEEN1449	Pseudomonas entomophila (strain L48)	NA	membrane [GO:0016020]	GO:0016020	NA	NA	GO:0016020~membrane
DBMBANCO_00139	432	tr|Q1IDD8|Q1IDD8_PSEE4	432	98.4	432	100	100	7	0	1	432	1	432	1.5e-245	Uncharacterized protein	PSEEN1450	Pseudomonas entomophila (strain L48)	NA	membrane [GO:0016020]	GO:0016020	NA	NA	GO:0016020~membrane
DBMBANCO_00140	122	tr|Q1IDD7|Q1IDD7_PSEE4	124	89.8	118	96.72	95.16	12	0	1	118	1	118	2.9e-53	Uncharacterized protein	PSEEN1451	Pseudomonas entomophila (strain L48)	NA	integral component of membrane [GO:0016021]	GO:0016021	NA	NA	GO:0016021~integral component of membrane
DBMBANCO_00141	511	tr|Q1IDD6|Q1IDD6_PSEE4	511	96.5	509	99.61	99.61	18	0	1	509	1	509	8.3e-288	Putative beta (1-6) glucans synthase (EC 3.2.1.58)	PSEEN1452	Pseudomonas entomophila (strain L48)	NA	"integral component of membrane [GO:0016021]; glucan exo-1,3-beta-glucosidase activity [GO:0004338]; metabolic process [GO:0008152]"	GO:0004338; GO:0008152; GO:0016021	GO:0004338~glucan exo-1,3-beta-glucosidase activity	GO:0008152~metabolic process	GO:0016021~integral component of membrane
DBMBANCO_00142	282	tr|Q1IDD5|Q1IDD5_PSEE4	282	99.3	282	100	100	2	0	1	282	1	282	2.2e-157	"Putative glycine betaine-binding protein, ABC type"	PSEEN1453	Pseudomonas entomophila (strain L48)	NA	ATP-binding cassette (ABC) transporter complex [GO:0043190]; transmembrane transporter activity [GO:0022857]	GO:0022857; GO:0043190	GO:0022857~transmembrane transporter activity	NA	GO:0043190~ATP-binding cassette (ABC) transporter complex
DBMBANCO_00143	103	tr|A0A135NQH1|A0A135NQH1_9PSED	103	99	103	100	100	1	0	1	103	1	103	1.2e-49	DUF485 domain-containing protein	BTA49_07615 CLJ08_06005	Pseudomonas mosselii	NA	integral component of membrane [GO:0016021]	GO:0016021	NA	NA	GO:0016021~integral component of membrane
DBMBANCO_00144	554	tr|A0A0F7XU22|A0A0F7XU22_9PSED	554	98.6	554	100	100	8	0	1	554	1	554	0	Cation/acetate symporter ActP	actP1 CCOS191_1369	Pseudomonas sp. CCOS 191	NA	integral component of membrane [GO:0016021]; plasma membrane [GO:0005886]; transmembrane transporter activity [GO:0022857]	GO:0005886; GO:0016021; GO:0022857	GO:0022857~transmembrane transporter activity	NA	GO:0005886~plasma membrane;GO:0016021~integral component of membrane
DBMBANCO_00145	159	tr|A0A0F7XVH3|A0A0F7XVH3_9PSED	159	96.9	159	100	100	5	0	1	159	1	159	7.2e-81	Adhesin	CCOS191_1370	Pseudomonas sp. CCOS 191	NA	pilus [GO:0009289]	GO:0009289	NA	NA	GO:0009289~pilus
DBMBANCO_00146	835	tr|A0A0F7Y4T0|A0A0F7Y4T0_9PSED	844	90.7	836	100	99.05	76	2	1	835	10	844	0	Uncharacterized protein	CCOS191_1371	Pseudomonas sp. CCOS 191	NA	NA	NA	NA	NA
DBMBANCO_00147	244	tr|A0A0F7Y2Q0|A0A0F7Y2Q0_9PSED	244	85.7	244	100	100	35	0	1	244	1	244	8.4e-113	MatC protein	CCOS191_1372	Pseudomonas sp. CCOS 191	NA	NA	NA	NA	NA
DBMBANCO_00148	396	tr|A0A077F9R6|A0A077F9R6_9PSED	392	58.2	392	98.99	100	159	2	5	396	6	392	1.8e-125	Uncharacterized protein	PSAKL28_13530	Pseudomonas alkylphenolica	NA	NA	NA	NA	NA
DBMBANCO_00149	208	tr|A0A0F7XU28|A0A0F7XU28_9PSED	208	90.4	208	100	100	20	0	1	208	1	208	8.5e-98	Virulence factors putative positive transcription regulator BvgA	bvgA2 CCOS191_1374	Pseudomonas sp. CCOS 191	NA	"DNA binding [GO:0003677]; phosphorelay signal transduction system [GO:0000160]; regulation of transcription, DNA-templated [GO:0006355]"	GO:0000160; GO:0003677; GO:0006355	GO:0003677~DNA binding	GO:0000160~phosphorelay signal transduction system;GO:0006355~regulation of transcription, DNA-templated	NA
DBMBANCO_00150	1066	tr|A0A0F7XVH7|A0A0F7XVH7_9PSED	1069	81.4	1068	100	99.91	196	1	1	1065	1	1068	0	Hybrid sensory histidine kinase in two-component regulatory system with EvgA	CCOS191_1375	Pseudomonas sp. CCOS 191	NA	integral component of membrane [GO:0016021]; phosphorelay sensor kinase activity [GO:0000155]	GO:0000155; GO:0016021	GO:0000155~phosphorelay sensor kinase activity	NA	GO:0016021~integral component of membrane
DBMBANCO_00151	50	tr|A0A0A7JQ34|A0A0A7JQ34_9PSED	50	100	50	100	100	0	0	1	50	1	50	1.2e-18	Membrane protein	NJ69_11895	Pseudomonas parafulva	NA	integral component of membrane [GO:0016021]	GO:0016021	NA	NA	GO:0016021~integral component of membrane
DBMBANCO_00152	271	tr|Q1IDC5|Q1IDC5_PSEE4	271	96.3	271	100	100	10	0	1	271	1	271	7e-145	"Putative oxidoreductase, short chain dehydrogenase/reductase family"	PSEEN1463	Pseudomonas entomophila (strain L48)	NA	NA	NA	NA	NA
DBMBANCO_00153	61	tr|Q1IDC4|Q1IDC4_PSEE4	61	93.4	61	100	100	4	0	1	61	1	61	2.2e-22	Translational regulator CsrA (Carbon storage regulator)	csrA-3 csrA PSEEN1464	Pseudomonas entomophila (strain L48)	NA	cytoplasm [GO:0005737]; mRNA 5'-UTR binding [GO:0048027]; mRNA catabolic process [GO:0006402]; negative regulation of translational initiation [GO:0045947]; positive regulation of translational initiation [GO:0045948]; regulation of carbohydrate metabolic process [GO:0006109]	GO:0005737; GO:0006109; GO:0006402; GO:0045947; GO:0045948; GO:0048027	GO:0048027~mRNA 5'-UTR binding	GO:0006109~regulation of carbohydrate metabolic process;GO:0006402~mRNA catabolic process;GO:0045947~negative regulation of translational initiation;GO:0045948~positive regulation of translational initiation	GO:0005737~cytoplasm
DBMBANCO_00154	75	tr|S2KBN2|S2KBN2_9PSED	75	97.3	75	100	100	2	0	1	75	1	75	1.5e-33	UPF0270 protein L321_00832	L321_00832	Pseudomonas plecoglossicida NB2011	NA	NA	NA	NA	NA
DBMBANCO_00155	394	tr|Q1IDC2|Q1IDC2_PSEE4	394	98.5	393	99.75	99.75	6	0	1	393	1	393	1.6e-222	Putative peptidase M42	PSEEN1467	Pseudomonas entomophila (strain L48)	NA	aminopeptidase activity [GO:0004177]; metal ion binding [GO:0046872]	GO:0004177; GO:0046872	GO:0004177~aminopeptidase activity;GO:0046872~metal ion binding	NA	NA
DBMBANCO_00156	581	tr|Q1IDC1|Q1IDC1_PSEE4	581	97.4	581	100	100	15	0	1	581	1	581	0	"Putative acetyltransferase, GNAT family"	PSEEN1468	Pseudomonas entomophila (strain L48)	NA	ATP binding [GO:0005524]; metal ion binding [GO:0046872]; N-acetyltransferase activity [GO:0008080]	GO:0005524; GO:0008080; GO:0046872	GO:0005524~ATP binding;GO:0008080~N-acetyltransferase activity;GO:0046872~metal ion binding	NA	NA
DBMBANCO_00157	595	tr|Q1IDC0|Q1IDC0_PSEE4	595	97.5	595	100	100	15	0	1	595	1	595	0	Putative asparagine synthetase AsnB (EC 6.3.5.4)	PSEEN1469	Pseudomonas entomophila (strain L48)	NA	asparagine synthase (glutamine-hydrolyzing) activity [GO:0004066]; ATP binding [GO:0005524]; asparagine biosynthetic process [GO:0006529]; glutamine metabolic process [GO:0006541]	GO:0004066; GO:0005524; GO:0006529; GO:0006541	GO:0004066~asparagine synthase (glutamine-hydrolyzing) activity;GO:0005524~ATP binding	GO:0006529~asparagine biosynthetic process;GO:0006541~glutamine metabolic process	NA
DBMBANCO_00158	654	sp|Q1IDB9|MNMC_PSEE4	654	93	654	100	100	46	0	1	654	1	654	0	tRNA 5-methylaminomethyl-2-thiouridine biosynthesis bifunctional protein MnmC (tRNA mnm(5)s(2)U biosynthesis bifunctional protein) [Includes: tRNA (mnm(5)s(2)U34)-methyltransferase (EC 2.1.1.61); FAD-dependent cmnm(5)s(2)U34 oxidoreductase (EC 1.5.-.-)]	mnmC PSEEN1470	Pseudomonas entomophila (strain L48)	NA	"cytoplasm [GO:0005737]; flavin adenine dinucleotide binding [GO:0050660]; oxidoreductase activity, acting on the CH-NH group of donors [GO:0016645]; tRNA (5-methylaminomethyl-2-thiouridylate)-methyltransferase activity [GO:0004808]; tRNA wobble base modification [GO:0002097]"	GO:0002097; GO:0004808; GO:0005737; GO:0016645; GO:0050660	GO:0004808~tRNA (5-methylaminomethyl-2-thiouridylate)-methyltransferase activity;GO:0016645~oxidoreductase activity, acting on the CH-NH group of donors;GO:0050660~flavin adenine dinucleotide binding	GO:0002097~tRNA wobble base modification	GO:0005737~cytoplasm
DBMBANCO_00159	496	tr|Q1IDB8|Q1IDB8_PSEE4	494	98.4	493	99.4	99.8	8	0	1	493	1	493	4.4e-286	Uncharacterized protein	PSEEN1471	Pseudomonas entomophila (strain L48)	NA	polyphosphate:AMP phosphotransferase activity [GO:0043751]; polyphosphate metabolic process [GO:0006797]	GO:0006797; GO:0043751	GO:0043751~polyphosphate:AMP phosphotransferase activity	GO:0006797~polyphosphate metabolic process	NA
DBMBANCO_00160	318	tr|Q1IDB7|Q1IDB7_PSEE4	318	97.2	318	100	100	9	0	1	318	1	318	1.4e-171	Uncharacterized protein	PSEEN1473	Pseudomonas entomophila (strain L48)	NA	integral component of membrane [GO:0016021]	GO:0016021	NA	NA	GO:0016021~integral component of membrane
DBMBANCO_00161	464	tr|Q1IDB6|Q1IDB6_PSEE4	464	98.5	464	100	100	7	0	1	464	1	464	1.9e-259	Fumarate hydratase class II (Fumarase C) (EC 4.2.1.2) (Aerobic fumarase) (Iron-independent fumarase)	fumC PSEEN1474	Pseudomonas entomophila (strain L48)	PATHWAY: Carbohydrate metabolism; tricarboxylic acid cycle; (S)-malate from fumarate: step 1/1. {ECO:0000256|HAMAP-Rule:MF_00743}.	tricarboxylic acid cycle enzyme complex [GO:0045239]; fumarate hydratase activity [GO:0004333]; fumarate metabolic process [GO:0006106]; tricarboxylic acid cycle [GO:0006099]	GO:0004333; GO:0006099; GO:0006106; GO:0045239	GO:0004333~fumarate hydratase activity	GO:0006099~tricarboxylic acid cycle;GO:0006106~fumarate metabolic process	GO:0045239~tricarboxylic acid cycle enzyme complex
DBMBANCO_00162	172	tr|Q1IDB5|Q1IDB5_PSEE4	172	99.4	172	100	100	1	0	1	172	1	172	1.6e-89	DUF2059 domain-containing protein	PSEEN1475	Pseudomonas entomophila (strain L48)	NA	NA	NA	NA	NA
DBMBANCO_00163	98	tr|Q1IDB4|Q1IDB4_PSEE4	98	99	98	100	100	1	0	1	98	1	98	2e-49	"Putative transcriptional regulator, BolA superfamily"	PSEEN1476	Pseudomonas entomophila (strain L48)	NA	NA	NA	NA	NA
DBMBANCO_00164	310	sp|Q1IDB3|Y1477_PSEE4	310	98.7	310	100	100	4	0	1	310	1	310	5.9e-180	UPF0176 protein PSEEN1477	PSEEN1477	Pseudomonas entomophila (strain L48)	NA	NA	NA	NA	NA
DBMBANCO_00165	210	tr|Q1IDB2|Q1IDB2_PSEE4	210	97.1	210	100	100	6	0	1	210	1	210	2.9e-114	DSBA domain-containing protein	PSEEN1478	Pseudomonas entomophila (strain L48)	NA	protein disulfide oxidoreductase activity [GO:0015035]	GO:0015035	GO:0015035~protein disulfide oxidoreductase activity	NA	NA
DBMBANCO_00166	593	tr|A0A126S1N6|A0A126S1N6_PSEPU	593	98.3	593	100	100	10	0	1	593	1	593	0	Lipid A export ATP-binding/permease protein MsbA	AWT69_001353	Pseudomonas putida (Arthrobacter siderocapsulatus)	NA	integral component of membrane [GO:0016021]; ATP binding [GO:0005524]; ATPase activity [GO:0016887]; ATPase-coupled transmembrane transporter activity [GO:0042626]	GO:0005524; GO:0016021; GO:0016887; GO:0042626	GO:0005524~ATP binding;GO:0016887~ATPase activity;GO:0042626~ATPase activity, coupled to transmembrane movement of substances	NA	GO:0016021~integral component of membrane
DBMBANCO_00167	818	tr|Q1IDB0|Q1IDB0_PSEE4	818	98	818	100	100	16	0	1	818	1	818	0	Putative sensory box protein/GGDEF family protein	PSEEN1480	Pseudomonas entomophila (strain L48)	NA	"integral component of membrane [GO:0016021]; regulation of transcription, DNA-templated [GO:0006355]"	GO:0006355; GO:0016021	NA	GO:0006355~regulation of transcription, DNA-templated	GO:0016021~integral component of membrane
DBMBANCO_00168	261	tr|Q1IDA9|Q1IDA9_PSEE4	261	99.6	261	100	100	1	0	1	261	1	261	1.9e-155	Uncharacterized protein	PSEEN1481	Pseudomonas entomophila (strain L48)	NA	NA	NA	NA	NA
DBMBANCO_00169	246	tr|Q1IDA8|Q1IDA8_PSEE4	246	100	246	100	100	0	0	1	246	1	246	1.3e-134	"Putative oxidoreductase, short chain dehydrogenase/reductase family"	PSEEN1482	Pseudomonas entomophila (strain L48)	NA	oxidoreductase activity [GO:0016491]	GO:0016491	GO:0016491~oxidoreductase activity	NA	NA
DBMBANCO_00170	223	tr|Q1IDA7|Q1IDA7_PSEE4	223	99.6	223	100	100	1	0	1	223	1	223	1.9e-124	Putative phosphoglycolate phosphatase 2 (PGP 2) (EC 3.1.3.18)	PSEEN1483	Pseudomonas entomophila (strain L48)	NA	metal ion binding [GO:0046872]; phosphoglycolate phosphatase activity [GO:0008967]; carbohydrate metabolic process [GO:0005975]	GO:0005975; GO:0008967; GO:0046872	GO:0008967~phosphoglycolate phosphatase activity;GO:0046872~metal ion binding	GO:0005975~carbohydrate metabolic process	NA
DBMBANCO_00171	232	sp|Q1IDA6|UBIG_PSEE4	232	100	232	100	100	0	0	1	232	1	232	5.5e-130	Ubiquinone biosynthesis O-methyltransferase (2-polyprenyl-6-hydroxyphenol methylase) (EC 2.1.1.222) (3-demethylubiquinone 3-O-methyltransferase) (EC 2.1.1.64)	ubiG PSEEN1484	Pseudomonas entomophila (strain L48)	PATHWAY: Cofactor biosynthesis; ubiquinone biosynthesis. {ECO:0000255|HAMAP-Rule:MF_00472}.	"2-polyprenyl-6-methoxy-1,4-benzoquinone methyltransferase activity [GO:0008425]; 3-demethylubiquinone-9 3-O-methyltransferase activity [GO:0008689]; methylation [GO:0032259]; ubiquinone biosynthetic process [GO:0006744]"	GO:0006744; GO:0008425; GO:0008689; GO:0032259	GO:0008425~2-polyprenyl-6-methoxy-1,4-benzoquinone methyltransferase activity;GO:0008689~3-demethylubiquinone-9 3-O-methyltransferase activity	GO:0006744~ubiquinone biosynthetic process;GO:0032259~methylation	NA
DBMBANCO_00172	444	tr|Q1IDA5|Q1IDA5_PSEE4	437	97.5	436	98.2	99.77	11	0	9	444	2	437	2.8e-247	Putative chlorohydrolase	PSEEN1485	Pseudomonas entomophila (strain L48)	NA	"hydrolase activity, acting on carbon-nitrogen (but not peptide) bonds [GO:0016810]"	GO:0016810	GO:0016810~hydrolase activity, acting on carbon-nitrogen (but not peptide) bonds	NA	NA
DBMBANCO_00173	358	sp|Q1IDA4|MTNA_PSEE4	358	97.8	358	100	100	8	0	1	358	1	358	1.4e-196	Methylthioribose-1-phosphate isomerase (M1Pi) (MTR-1-P isomerase) (EC 5.3.1.23) (S-methyl-5-thioribose-1-phosphate isomerase)	mtnA PSEEN1486	Pseudomonas entomophila (strain L48)	PATHWAY: Amino-acid biosynthesis; L-methionine biosynthesis via salvage pathway; L-methionine from S-methyl-5-thio-alpha-D-ribose 1-phosphate: step 1/6. {ECO:0000255|HAMAP-Rule:MF_01678}.	S-methyl-5-thioribose-1-phosphate isomerase activity [GO:0046523]; L-methionine salvage from methylthioadenosine [GO:0019509]; L-methionine salvage from S-adenosylmethionine [GO:0019284]	GO:0019284; GO:0019509; GO:0046523	GO:0046523~S-methyl-5-thioribose-1-phosphate isomerase activity	GO:0019284~L-methionine biosynthetic process from S-adenosylmethionine;GO:0019509~L-methionine salvage from methylthioadenosine	NA
DBMBANCO_00174	920	tr|Q1IDA3|Q1IDA3_PSEE4	920	99	920	100	100	9	0	1	920	1	920	0	DNA gyrase subunit A (EC 5.6.2.2)	gyrA PSEEN1487	Pseudomonas entomophila (strain L48)	NA	"chromosome [GO:0005694]; cytoplasm [GO:0005737]; ATP binding [GO:0005524]; DNA binding [GO:0003677]; DNA topoisomerase type II (double strand cut, ATP-hydrolyzing) activity [GO:0003918]; DNA topological change [GO:0006265]; DNA-dependent DNA replication [GO:0006261]"	GO:0003677; GO:0003918; GO:0005524; GO:0005694; GO:0005737; GO:0006261; GO:0006265	GO:0003677~DNA binding;GO:0003918~DNA topoisomerase type II (ATP-hydrolyzing) activity;GO:0005524~ATP binding	GO:0006261~DNA-dependent DNA replication;GO:0006265~DNA topological change	GO:0005694~chromosome;GO:0005737~cytoplasm
DBMBANCO_00175	335	sp|Q1IDA2|SERC_PSEE4	361	98.8	335	100	92.8	4	0	1	335	27	361	7.5e-189	Phosphoserine aminotransferase (EC 2.6.1.52) (Phosphohydroxythreonine aminotransferase) (PSAT)	serC PSEEN1488	Pseudomonas entomophila (strain L48)	PATHWAY: Amino-acid biosynthesis; L-serine biosynthesis; L-serine from 3-phospho-D-glycerate: step 2/3. {ECO:0000255|HAMAP-Rule:MF_00160}.; PATHWAY: Cofactor biosynthesis; pyridoxine 5'-phosphate biosynthesis; pyridoxine 5'-phosphate from D-erythrose 4-phosphate: step 3/5. {ECO:0000255|HAMAP-Rule:MF_00160}.	cytoplasm [GO:0005737]; O-phospho-L-serine:2-oxoglutarate aminotransferase activity [GO:0004648]; pyridoxal phosphate binding [GO:0030170]; L-serine biosynthetic process [GO:0006564]; pyridoxine biosynthetic process [GO:0008615]	GO:0004648; GO:0005737; GO:0006564; GO:0008615; GO:0030170	GO:0004648~O-phospho-L-serine:2-oxoglutarate aminotransferase activity;GO:0030170~pyridoxal phosphate binding	GO:0006564~L-serine biosynthetic process;GO:0008615~pyridoxine biosynthetic process	GO:0005737~cytoplasm
DBMBANCO_00176	364	tr|Q1IDA1|Q1IDA1_PSEE4	364	100	364	100	100	0	0	1	364	1	364	2.4e-204	Bifunctional chorismate mutase/prephenate dehydratase PheA (EC 4.2.1.51) (EC 5.4.99.5)	pheA PSEEN1489	Pseudomonas entomophila (strain L48)	NA	cytoplasm [GO:0005737]; chorismate mutase activity [GO:0004106]; prephenate dehydratase activity [GO:0004664]; chorismate metabolic process [GO:0046417]; L-phenylalanine biosynthetic process [GO:0009094]	GO:0004106; GO:0004664; GO:0005737; GO:0009094; GO:0046417	GO:0004106~chorismate mutase activity;GO:0004664~prephenate dehydratase activity	GO:0009094~L-phenylalanine biosynthetic process;GO:0046417~chorismate metabolic process	GO:0005737~cytoplasm
DBMBANCO_00177	746	tr|Q1IDA0|Q1IDA0_PSEE4	746	98	746	100	100	15	0	1	746	1	746	0	3-phosphoshikimate 1-carboxyvinyltransferase (EC 2.5.1.19) (5-enolpyruvylshikimate-3-phosphate synthase) (EPSP synthase) (EPSPS)	aroA PSEEN1490	Pseudomonas entomophila (strain L48)	PATHWAY: Metabolic intermediate biosynthesis; chorismate biosynthesis; chorismate from D-erythrose 4-phosphate and phosphoenolpyruvate: step 6/7. {ECO:0000256|HAMAP-Rule:MF_00210}.	cytoplasm [GO:0005737]; integral component of membrane [GO:0016021]; 3-phosphoshikimate 1-carboxyvinyltransferase activity [GO:0003866]; prephenate dehydrogenase (NAD+) activity [GO:0008977]; prephenate dehydrogenase (NADP+) activity [GO:0004665]; chorismate biosynthetic process [GO:0009423]; tyrosine biosynthetic process [GO:0006571]	GO:0003866; GO:0004665; GO:0005737; GO:0006571; GO:0008977; GO:0009423; GO:0016021	GO:0003866~3-phosphoshikimate 1-carboxyvinyltransferase activity;GO:0004665~prephenate dehydrogenase (NADP+) activity;GO:0008977~prephenate dehydrogenase activity	GO:0006571~tyrosine biosynthetic process;GO:0009423~chorismate biosynthetic process	GO:0005737~cytoplasm;GO:0016021~integral component of membrane
DBMBANCO_00178	228	sp|Q1ID99|KCY_PSEE4	228	100	228	100	100	0	0	1	228	1	228	2.8e-118	Cytidylate kinase (CK) (EC 2.7.4.25) (Cytidine monophosphate kinase) (CMP kinase)	cmk PSEEN1491	Pseudomonas entomophila (strain L48)	NA	cytoplasm [GO:0005737]; ATP binding [GO:0005524]; cytidylate kinase activity [GO:0004127]; pyrimidine nucleotide metabolic process [GO:0006220]	GO:0004127; GO:0005524; GO:0005737; GO:0006220	GO:0004127~cytidylate kinase activity;GO:0005524~ATP binding	GO:0006220~pyrimidine nucleotide metabolic process	GO:0005737~cytoplasm
DBMBANCO_00179	558	tr|Q1ID98|Q1ID98_PSEE4	558	100	558	100	100	0	0	1	558	1	558	0	30S ribosomal protein S1	rpsA PSEEN1492	Pseudomonas entomophila (strain L48)	NA	ribosome [GO:0005840]; RNA binding [GO:0003723]; structural constituent of ribosome [GO:0003735]; translation [GO:0006412]	GO:0003723; GO:0003735; GO:0005840; GO:0006412	GO:0003723~RNA binding;GO:0003735~structural constituent of ribosome	GO:0006412~translation	GO:0005840~ribosome
DBMBANCO_00180	98	tr|A0A135NQI8|A0A135NQI8_9PSED	98	99	96	97.96	97.96	1	0	1	96	1	96	7.1e-47	Integration host factor subunit beta (IHF-beta)	ihfB himD BTA49_07800	Pseudomonas mosselii	NA	"chromosome [GO:0005694]; DNA binding [GO:0003677]; DNA recombination [GO:0006310]; regulation of transcription, DNA-templated [GO:0006355]; regulation of translation [GO:0006417]"	GO:0003677; GO:0005694; GO:0006310; GO:0006355; GO:0006417	GO:0003677~DNA binding	GO:0006310~DNA recombination;GO:0006355~regulation of transcription, DNA-templated;GO:0006417~regulation of translation	GO:0005694~chromosome
DBMBANCO_00181	87	tr|F8G3Q1|F8G3Q1_PSEP6	87	77.4	84	96.55	96.55	19	0	1	84	1	84	1.1e-27	LapA_dom domain-containing protein	PPS_1415	Pseudomonas putida (strain S16)	NA	integral component of plasma membrane [GO:0005887]	GO:0005887	NA	NA	GO:0005887~integral component of plasma membrane
DBMBANCO_00183	385	tr|A0A0W0YVP4|A0A0W0YVP4_9GAMM	396	50.7	377	97.92	95.2	186	0	1	377	2	378	2.8e-107	"CapM protein, capsular polysaccharide biosynthesis"	capM2_1 Lsha_1435	Legionella shakespearei DSM 23087	NA	integral component of membrane [GO:0016021]	GO:0016021	NA	NA	GO:0016021~integral component of membrane
DBMBANCO_00184	650	tr|A0A0A7JMM0|A0A0A7JMM0_9PSED	653	75	649	99.85	99.39	162	0	1	649	1	649	1.9e-292	Asparagine synthase	NJ69_11700	Pseudomonas parafulva	NA	asparagine synthase (glutamine-hydrolyzing) activity [GO:0004066]; ATP binding [GO:0005524]; asparagine biosynthetic process [GO:0006529]; glutamine metabolic process [GO:0006541]	GO:0004066; GO:0005524; GO:0006529; GO:0006541	GO:0004066~asparagine synthase (glutamine-hydrolyzing) activity;GO:0005524~ATP binding	GO:0006529~asparagine biosynthetic process;GO:0006541~glutamine metabolic process	NA
DBMBANCO_00185	363	tr|A0A0F0FBF0|A0A0F0FBF0_9PSED	438	53.9	347	95.59	79.22	157	3	1	346	90	434	2.1e-99	Chain-length determining protein	UB48_07355	Pseudomonas sp. 2(2015)	NA	integral component of membrane [GO:0016021]; lipopolysaccharide biosynthetic process [GO:0009103]	GO:0009103; GO:0016021	NA	GO:0009103~lipopolysaccharide biosynthetic process	GO:0016021~integral component of membrane
DBMBANCO_00186	425	tr|S2KX33|S2KX33_9PSED	425	86.1	425	100	100	59	0	1	425	1	425	1.5e-210	Nucleotide sugar dehydrogenase	L321_05115	Pseudomonas plecoglossicida NB2011	NA	"NAD binding [GO:0051287]; oxidoreductase activity, acting on the CH-CH group of donors, NAD or NADP as acceptor [GO:0016628]; oxidoreductase activity, acting on the CH-OH group of donors, NAD or NADP as acceptor [GO:0016616]; polysaccharide biosynthetic process [GO:0000271]"	GO:0000271; GO:0016616; GO:0016628; GO:0051287	GO:0016616~oxidoreductase activity, acting on the CH-OH group of donors, NAD or NADP as acceptor;GO:0016628~oxidoreductase activity, acting on the CH-CH group of donors, NAD or NADP as acceptor;GO:0051287~NAD binding	GO:0000271~polysaccharide biosynthetic process	NA
DBMBANCO_00187	341	tr|A0A0A7JLW4|A0A0A7JLW4_9PSED	341	84.5	341	100	100	53	0	1	341	1	341	1.8e-166	Vi polysaccharide biosynthesis protein VipB/TviC	NJ69_11685	Pseudomonas parafulva	NA	catalytic activity [GO:0003824]; coenzyme binding [GO:0050662]	GO:0003824; GO:0050662	GO:0003824~catalytic activity;GO:0050662~coenzyme binding	NA	NA
DBMBANCO_00188	349	tr|A0A0A7JM93|A0A0A7JM93_9PSED	364	79.5	341	97.71	93.68	70	0	1	341	16	356	5.1e-164	"dTDP-glucose 4,6-dehydratase (EC 4.2.1.46)"	NJ69_11680	Pseudomonas parafulva	NA	"dTDP-glucose 4,6-dehydratase activity [GO:0008460]; nucleotide-sugar metabolic process [GO:0009225]"	GO:0008460; GO:0009225	GO:0008460~dTDP-glucose 4,6-dehydratase activity	GO:0009225~nucleotide-sugar metabolic process	NA
DBMBANCO_00189	290	tr|A0A1E4V030|A0A1E4V030_9PSED	290	85.4	287	98.97	98.97	42	0	1	287	1	287	2.5e-140	Glucose-1-phosphate thymidylyltransferase (EC 2.7.7.24)	A7D25_09380	Pseudomonas sp. 21C1	NA	glucose-1-phosphate thymidylyltransferase activity [GO:0008879]; metal ion binding [GO:0046872]; extracellular polysaccharide biosynthetic process [GO:0045226]	GO:0008879; GO:0045226; GO:0046872	GO:0008879~glucose-1-phosphate thymidylyltransferase activity;GO:0046872~metal ion binding	GO:0045226~extracellular polysaccharide biosynthetic process	NA
DBMBANCO_00190	369	tr|N6Y4S8|N6Y4S8_9RHOO	381	79.8	367	99.46	96.33	74	0	1	367	13	379	3.7e-173	DegT/DnrJ/EryC1/StrS aminotransferase	B447_15746	Thauera sp. 27	NA	transaminase activity [GO:0008483]	GO:0008483	GO:0008483~transaminase activity	NA	NA
DBMBANCO_00191	227	tr|A0A0D0SMI5|A0A0D0SMI5_PSEFL	230	55.2	223	98.24	96.96	98	1	1	221	6	228	7.1e-66	WbqC-like protein family protein	PFLU3_13160	Pseudomonas fluorescens	NA	NA	NA	NA	NA
DBMBANCO_00192	325	tr|Q6AS93|Q6AS93_DESPS	324	45.7	315	96.92	97.22	170	1	2	316	4	317	1.1e-80	Uncharacterized protein	DP0041	Desulfotalea psychrophila (strain LSv54 / DSM 12343)	NA	NA	NA	NA	NA
DBMBANCO_00193	179	tr|Q6AS94|Q6AS94_DESPS	175	62.3	175	97.77	100	66	0	1	175	1	175	7.9e-60	Related to acetyltransferase	DP0040	Desulfotalea psychrophila (strain LSv54 / DSM 12343)	NA	N-acetyltransferase activity [GO:0008080]	GO:0008080	GO:0008080~N-acetyltransferase activity	NA	NA
DBMBANCO_00194	499	tr|Q6AS95|Q6AS95_DESPS	514	62.8	486	97.39	94.55	181	0	1	486	14	499	1.7e-173	Similar to O-antigen transporter	DP0039	Desulfotalea psychrophila (strain LSv54 / DSM 12343)	NA	integral component of membrane [GO:0016021]	GO:0016021	NA	NA	GO:0016021~integral component of membrane
DBMBANCO_00195	302	tr|A0A0E2U9S2|A0A0E2U9S2_ECOLX	296	48.6	294	97.35	99.32	144	1	6	299	7	293	3e-80	Deleted.	NA	NA	NA	NA	NA	NA	NA
DBMBANCO_00196	176	tr|A0A0E2TSJ3|A0A0E2TSJ3_ECOLX	173	61.8	165	93.75	95.38	63	0	7	171	5	169	4.5e-52	Deleted.	NA	NA	NA	NA	NA	NA	NA
DBMBANCO_00197	394	tr|A0A0E2TTJ3|A0A0E2TTJ3_ECOLX	396	38.6	383	97.21	96.72	232	3	3	382	4	386	1.4e-80	Deleted.	NA	NA	NA	NA	NA	NA	NA
DBMBANCO_00198	255	tr|Q8GGB4|Q8GGB4_PSEAI	376	69	255	100	67.82	79	0	1	255	122	376	8.5e-92	Glycosyl transferase-like protein (EC 2.4.1.21) (Glycosyl transferases group 1-like protein) (Glycosyltransferase family 1 protein)	glgA_2 IPC1481_13805 IPC1509_15560 NCTC12934_01549 PAMH19_1919	Pseudomonas aeruginosa	NA	transferase activity [GO:0016740]	GO:0016740	GO:0016740~transferase activity	NA	NA
DBMBANCO_00199	324	tr|A0A0A7JRP6|A0A0A7JRP6_9PSED	320	66.5	319	98.46	99.69	107	0	3	321	2	320	5.5e-112	Epimerase domain-containing protein	NJ69_11665	Pseudomonas parafulva	NA	catalytic activity [GO:0003824]; coenzyme binding [GO:0050662]	GO:0003824; GO:0050662	GO:0003824~catalytic activity;GO:0050662~coenzyme binding	NA	NA
DBMBANCO_00200	338	tr|A0A0A7JLW1|A0A0A7JLW1_9PSED	336	74.5	333	98.52	99.11	85	0	1	333	1	333	1.6e-141	Glycosyl transferase	NJ69_11660	Pseudomonas parafulva	NA	integral component of membrane [GO:0016021]; phospho-N-acetylmuramoyl-pentapeptide-transferase activity [GO:0008963]	GO:0008963; GO:0016021	GO:0008963~phospho-N-acetylmuramoyl-pentapeptide-transferase activity	NA	GO:0016021~integral component of membrane
DBMBANCO_00201	657	tr|A0A0E9ZRD9|A0A0E9ZRD9_9PSED	665	84.6	657	100	98.8	101	0	1	657	9	665	0	Membrane protein	TZ03_07755	Pseudomonas sp. 10-1B	NA	integral component of membrane [GO:0016021]	GO:0016021	NA	NA	GO:0016021~integral component of membrane
DBMBANCO_00202	110	tr|A0A0M2UG04|A0A0M2UG04_PSEPU	111	66.7	111	100	100	36	1	1	110	1	111	1.1e-30	Deleted.	NA	NA	NA	NA	NA	NA	NA
DBMBANCO_00203	55	tr|A0A132FZ13|A0A132FZ13_PSESS	55	83.6	55	100	100	9	0	1	55	1	55	3.2e-20	Uncharacterized protein	ALP28_04313 ALP41_03043	Pseudomonas savastanoi pv. nerii	NA	integral component of membrane [GO:0016021]	GO:0016021	NA	NA	GO:0016021~integral component of membrane
DBMBANCO_00204	233	tr|A0A0F7Y1R3|A0A0F7Y1R3_9PSED	233	99.1	233	100	100	2	0	1	233	1	233	3.5e-124	Orotidine 5'-phosphate decarboxylase (EC 4.1.1.23) (OMP decarboxylase) (OMPDCase) (OMPdecase)	pyrF CCOS191_3859	Pseudomonas sp. CCOS 191	"PATHWAY: Pyrimidine metabolism; UMP biosynthesis via de novo pathway; UMP from orotate: step 2/2. {ECO:0000256|HAMAP-Rule:MF_01200, ECO:0000256|RuleBase:RU000512}."	orotidine-5'-phosphate decarboxylase activity [GO:0004590]; 'de novo' pyrimidine nucleobase biosynthetic process [GO:0006207]; 'de novo' UMP biosynthetic process [GO:0044205]	GO:0004590; GO:0006207; GO:0044205	GO:0004590~orotidine-5'-phosphate decarboxylase activity	GO:0006207~'de novo' pyrimidine nucleobase biosynthetic process;GO:0044205~'de novo' UMP biosynthetic process	NA
DBMBANCO_00205	333	tr|Q1ID81|Q1ID81_PSEE4	333	98.2	333	100	100	6	0	1	333	1	333	4.2e-184	Putative zinc-containing alcohol dehydrogenase	PSEEN1511	Pseudomonas entomophila (strain L48)	NA	oxidoreductase activity [GO:0016491]	GO:0016491	GO:0016491~oxidoreductase activity	NA	NA
DBMBANCO_00206	253	tr|Q1ID80|Q1ID80_PSEE4	253	97.6	253	100	100	6	0	1	253	1	253	9.9e-133	"Putative oxidoreductase, short chain dehydrogenase/reductase family"	PSEEN1512	Pseudomonas entomophila (strain L48)	NA	oxidoreductase activity [GO:0016491]	GO:0016491	GO:0016491~oxidoreductase activity	NA	NA
DBMBANCO_00207	281	tr|Q1ID79|Q1ID79_PSEE4	281	94.7	281	100	100	15	0	1	281	1	281	1.7e-154	Uncharacterized protein	PSEEN1513	Pseudomonas entomophila (strain L48)	NA	NA	NA	NA	NA
DBMBANCO_00208	388	tr|Q1ID78|Q1ID78_PSEE4	395	93.8	386	99.48	97.72	24	0	1	386	1	386	5.8e-201	Putative MFS transporter	PSEEN1514	Pseudomonas entomophila (strain L48)	NA	integral component of membrane [GO:0016021]; transmembrane transporter activity [GO:0022857]	GO:0016021; GO:0022857	GO:0022857~transmembrane transporter activity	NA	GO:0016021~integral component of membrane
DBMBANCO_00209	465	tr|Q1ID77|Q1ID77_PSEE4	465	93.5	465	100	100	30	0	1	465	1	465	1e-252	"Putative transcriptional regulator, GntR family"	PSEEN1516	Pseudomonas entomophila (strain L48)	NA	catalytic activity [GO:0003824]; DNA binding [GO:0003677]; DNA-binding transcription factor activity [GO:0003700]; pyridoxal phosphate binding [GO:0030170]; biosynthetic process [GO:0009058]	GO:0003677; GO:0003700; GO:0003824; GO:0009058; GO:0030170	GO:0003677~DNA binding;GO:0003700~sequence-specific DNA binding transcription factor activity;GO:0003824~catalytic activity;GO:0030170~pyridoxal phosphate binding	GO:0009058~biosynthetic process	NA
DBMBANCO_00210	645	tr|Q1ID76|Q1ID76_PSEE4	645	97.4	645	100	100	17	0	1	645	1	645	0	Putative methyl-accepting chemotaxis transducer	PSEEN1517	Pseudomonas entomophila (strain L48)	NA	integral component of membrane [GO:0016021]; signal transduction [GO:0007165]	GO:0007165; GO:0016021	NA	GO:0007165~signal transduction	GO:0016021~integral component of membrane
DBMBANCO_00211	396	tr|Q1ID75|Q1ID75_PSEE4	396	98.7	395	99.75	99.75	5	0	1	395	1	395	1.8e-213	Putative benzoate membrane transport protein (MFS superfamily)	PSEEN1518	Pseudomonas entomophila (strain L48)	NA	integral component of membrane [GO:0016021]; benzoate transmembrane transporter activity [GO:0042925]	GO:0016021; GO:0042925	GO:0042925~benzoate transporter activity	NA	GO:0016021~integral component of membrane
DBMBANCO_00212	200	tr|Q1ID74|Q1ID74_PSEE4	200	94	200	100	100	12	0	1	200	1	200	3.9e-108	Putative glutathione S-transferase (EC 2.5.1.18)	PSEEN1519	Pseudomonas entomophila (strain L48)	NA	glutathione transferase activity [GO:0004364]	GO:0004364	GO:0004364~glutathione transferase activity	NA	NA
DBMBANCO_00213	123	tr|Q1ID73|Q1ID73_PSEE4	123	92.7	123	100	100	9	0	1	123	1	123	2.7e-59	Glutaredoxin domain-containing protein	PSEEN1520	Pseudomonas entomophila (strain L48)	NA	cell [GO:0005623]; electron transfer activity [GO:0009055]; protein disulfide oxidoreductase activity [GO:0015035]; cell redox homeostasis [GO:0045454]	GO:0005623; GO:0009055; GO:0015035; GO:0045454	GO:0009055~electron carrier activity;GO:0015035~protein disulfide oxidoreductase activity	GO:0045454~cell redox homeostasis	GO:0005623~cell
DBMBANCO_00214	181	tr|J3E353|J3E353_9PSED	181	98.9	181	100	100	2	0	1	181	1	181	1.1e-93	GTP cyclohydrolase 1 (EC 3.5.4.16) (GTP cyclohydrolase I) (GTP-CH-I)	folE PMI38_02184	Pseudomonas sp. GM84	"PATHWAY: Cofactor biosynthesis; 7,8-dihydroneopterin triphosphate biosynthesis; 7,8-dihydroneopterin triphosphate from GTP: step 1/1. {ECO:0000256|HAMAP-Rule:MF_00223, ECO:0000256|SAAS:SAAS00021202}."	"GTP binding [GO:0005525]; GTP cyclohydrolase I activity [GO:0003934]; zinc ion binding [GO:0008270]; 7,8-dihydroneopterin 3'-triphosphate biosynthetic process [GO:0035998]; one-carbon metabolic process [GO:0006730]; tetrahydrofolate biosynthetic process [GO:0046654]"	GO:0003934; GO:0005525; GO:0006730; GO:0008270; GO:0035998; GO:0046654	GO:0003934~GTP cyclohydrolase I activity;GO:0005525~GTP binding;GO:0008270~zinc ion binding	GO:0006730~one-carbon metabolic process;GO:0035998~7,8-dihydroneopterin 3'-triphosphate biosynthetic process;GO:0046654~tetrahydrofolate biosynthetic process	NA
DBMBANCO_00215	186	tr|Q1ID71|Q1ID71_PSEE4	186	99.5	186	100	100	1	0	1	186	1	186	1.2e-100	Smr domain-containing protein	PSEEN1522	Pseudomonas entomophila (strain L48)	NA	NA	NA	NA	NA
DBMBANCO_00216	106	tr|Q1ID70|Q1ID70_PSEE4	106	97.2	106	100	100	3	0	1	106	1	106	2.3e-51	Uncharacterized protein	PSEEN1523	Pseudomonas entomophila (strain L48)	NA	integral component of membrane [GO:0016021]	GO:0016021	NA	NA	GO:0016021~integral component of membrane
DBMBANCO_00217	197	tr|Q1ID69|Q1ID69_PSEE4	197	98.5	197	100	100	3	0	1	197	1	197	4e-105	Putative isochorismatase (EC 3.3.2.1)	PSEEN1524	Pseudomonas entomophila (strain L48)	NA	isochorismatase activity [GO:0008908]	GO:0008908	GO:0008908~isochorismatase activity	NA	NA
DBMBANCO_00218	302	tr|Q1ID68|Q1ID68_PSEE4	302	98.3	302	100	100	5	0	1	302	1	302	7.5e-172	50S ribosomal protein L3 glutamine methyltransferase (L3 MTase) (EC 2.1.1.298) (N5-glutamine methyltransferase PrmB)	prmB PSEEN1525	Pseudomonas entomophila (strain L48)	NA	nucleic acid binding [GO:0003676]; oxidoreductase activity [GO:0016491]; protein-glutamine N-methyltransferase activity [GO:0036009]; site-specific DNA-methyltransferase (adenine-specific) activity [GO:0009007]; peptidyl-glutamine methylation [GO:0018364]	GO:0003676; GO:0009007; GO:0016491; GO:0018364; GO:0036009	GO:0003676~nucleic acid binding;GO:0009007~site-specific DNA-methyltransferase (adenine-specific) activity;GO:0016491~oxidoreductase activity;GO:0036009~protein-glutamine N-methyltransferase activity	GO:0018364~peptidyl-glutamine methylation	NA
DBMBANCO_00219	260	tr|Q1ID67|Q1ID67_PSEE4	260	98.8	260	100	100	3	0	1	260	1	260	1.4e-142	Uncharacterized protein	PSEEN1526	Pseudomonas entomophila (strain L48)	NA	integral component of membrane [GO:0016021]	GO:0016021	NA	NA	GO:0016021~integral component of membrane
DBMBANCO_00220	319	tr|Q1ID66|Q1ID66_PSEE4	319	98.1	317	99.37	99.37	6	0	1	317	1	317	4.4e-170	"Putative hydrolase, alpha/beta fold family"	PSEEN1527	Pseudomonas entomophila (strain L48)	NA	hydrolase activity [GO:0016787]	GO:0016787	GO:0016787~hydrolase activity	NA	NA
DBMBANCO_00221	363	sp|Q1ID65|AROC_PSEE4	363	99.4	363	100	100	2	0	1	363	1	363	1.6e-205	Chorismate synthase (CS) (EC 4.2.3.5) (5-enolpyruvylshikimate-3-phosphate phospholyase)	aroC PSEEN1529	Pseudomonas entomophila (strain L48)	PATHWAY: Metabolic intermediate biosynthesis; chorismate biosynthesis; chorismate from D-erythrose 4-phosphate and phosphoenolpyruvate: step 7/7. {ECO:0000255|HAMAP-Rule:MF_00300}.	chorismate synthase activity [GO:0004107]; aromatic amino acid family biosynthetic process [GO:0009073]; chorismate biosynthetic process [GO:0009423]	GO:0004107; GO:0009073; GO:0009423	GO:0004107~chorismate synthase activity	GO:0009073~aromatic amino acid family biosynthetic process;GO:0009423~chorismate biosynthetic process	NA
DBMBANCO_00222	400	tr|Q1ID64|Q1ID64_PSEE4	384	96.4	384	96	100	14	0	17	400	1	384	1.7e-211	"Putative transporter, MFS family"	PSEEN1530	Pseudomonas entomophila (strain L48)	NA	integral component of membrane [GO:0016021]; transmembrane transporter activity [GO:0022857]	GO:0016021; GO:0022857	GO:0022857~transmembrane transporter activity	NA	GO:0016021~integral component of membrane
DBMBANCO_00223	178	tr|Q1ID63|Q1ID63_PSEE4	178	88.7	177	99.44	99.44	20	0	1	177	1	177	2.7e-84	Putative oxidase	PSEEN1531	Pseudomonas entomophila (strain L48)	NA	acireductone dioxygenase [iron(II)-requiring] activity [GO:0010309]	GO:0010309	GO:0010309~acireductone dioxygenase [iron(II)-requiring] activity	NA	NA
DBMBANCO_00224	90	tr|Q1ID62|Q1ID62_PSEE4	90	97.8	90	100	100	2	0	1	90	1	90	7.8e-40	Uncharacterized protein	PSEEN1532	Pseudomonas entomophila (strain L48)	NA	NA	NA	NA	NA
DBMBANCO_00225	170	tr|Q1ID61|Q1ID61_PSEE4	173	83.8	173	100	100	25	1	1	170	1	173	2.2e-72	ANK_REP_REGION domain-containing protein	PSEEN1535	Pseudomonas entomophila (strain L48)	NA	NA	NA	NA	NA
DBMBANCO_00226	176	tr|Q1ID60|Q1ID60_PSEE4	176	98.9	176	100	100	2	0	1	176	1	176	1e-91	Uncharacterized protein	PSEEN1536	Pseudomonas entomophila (strain L48)	NA	NA	NA	NA	NA
DBMBANCO_00227	308	tr|Q1ID59|Q1ID59_PSEE4	308	97.1	308	100	100	9	0	1	308	1	308	7.7e-164	Putative divalent heavy-metal cations transporter (ZIP family)	PSEEN1537	Pseudomonas entomophila (strain L48)	NA	integral component of membrane [GO:0016021]; metal ion transmembrane transporter activity [GO:0046873]	GO:0016021; GO:0046873	GO:0046873~metal ion transmembrane transporter activity	NA	GO:0016021~integral component of membrane
DBMBANCO_00228	63	tr|Q1ID58|Q1ID58_PSEE4	63	100	63	100	100	0	0	1	63	1	63	3.4e-26	PLDc_N domain-containing protein	PSEEN1538	Pseudomonas entomophila (strain L48)	NA	integral component of membrane [GO:0016021]	GO:0016021	NA	NA	GO:0016021~integral component of membrane
DBMBANCO_00229	692	tr|Q1ID57|Q1ID57_PSEE4	692	99.1	692	100	100	6	0	1	692	1	692	0	Putative membrane sulfatase	PSEEN1540	Pseudomonas entomophila (strain L48)	NA	integral component of membrane [GO:0016021]; metal ion binding [GO:0046872]; sulfuric ester hydrolase activity [GO:0008484]	GO:0008484; GO:0016021; GO:0046872	GO:0008484~sulfuric ester hydrolase activity;GO:0046872~metal ion binding	NA	GO:0016021~integral component of membrane
DBMBANCO_00230	78	tr|Q1ID56|Q1ID56_PSEE4	78	96.2	78	100	100	3	0	1	78	1	78	2.9e-35	Uncharacterized protein	PSEEN1541	Pseudomonas entomophila (strain L48)	NA	NA	NA	NA	NA
DBMBANCO_00231	110	tr|Q1ID55|Q1ID55_PSEE4	110	98.2	110	100	100	2	0	1	110	1	110	1.6e-55	RraB domain-containing protein	PSEEN1542	Pseudomonas entomophila (strain L48)	NA	NA	NA	NA	NA
DBMBANCO_00232	268	tr|Q1ID54|Q1ID54_PSEE4	268	94.3	265	98.88	98.88	15	0	1	265	1	265	1.8e-145	Putative cytochrome c	PSEEN1543	Pseudomonas entomophila (strain L48)	NA	electron transfer activity [GO:0009055]; heme binding [GO:0020037]; metal ion binding [GO:0046872]	GO:0009055; GO:0020037; GO:0046872	GO:0009055~electron carrier activity;GO:0020037~heme binding;GO:0046872~metal ion binding	NA	NA
DBMBANCO_00233	31	tr|A0A0F7YBL2|A0A0F7YBL2_9PSED	31	100	31	100	100	0	0	1	31	1	31	7.8e-08	Putative membrane protein	CCOS191_3831	Pseudomonas sp. CCOS 191	NA	integral component of membrane [GO:0016021]	GO:0016021	NA	NA	GO:0016021~integral component of membrane
DBMBANCO_00234	244	tr|Q1ID53|Q1ID53_PSEE4	244	98	244	100	100	5	0	1	244	1	244	1.2e-135	"Putative glutamine amidotransferase, class I (EC 6.3.5.2)"	PSEEN1544	Pseudomonas entomophila (strain L48)	NA	GMP synthase (glutamine-hydrolyzing) activity [GO:0003922]; transferase activity [GO:0016740]; glutamine metabolic process [GO:0006541]	GO:0003922; GO:0006541; GO:0016740	GO:0003922~GMP synthase (glutamine-hydrolyzing) activity;GO:0016740~transferase activity	GO:0006541~glutamine metabolic process	NA
DBMBANCO_00235	323	tr|Q1ID52|Q1ID52_PSEE4	323	99.1	323	100	100	3	0	1	323	1	323	1.7e-182	"Putative magnesium/cobalt transporter, MIT family"	PSEEN1545	Pseudomonas entomophila (strain L48)	NA	integral component of membrane [GO:0016021]	GO:0016021	NA	NA	GO:0016021~integral component of membrane
DBMBANCO_00236	238	tr|Q1ID51|Q1ID51_PSEE4	238	95.8	238	100	100	10	0	1	238	1	238	8.1e-129	1-acyl-sn-glycerol-3-phosphate acyltransferase (EC 2.3.1.51)	PSEEN1546	Pseudomonas entomophila (strain L48)	NA	membrane [GO:0016020]; 1-acylglycerol-3-phosphate O-acyltransferase activity [GO:0003841]; phospholipid biosynthetic process [GO:0008654]	GO:0003841; GO:0008654; GO:0016020	GO:0003841~1-acylglycerol-3-phosphate O-acyltransferase activity	GO:0008654~phospholipid biosynthetic process	GO:0016020~membrane
DBMBANCO_00237	229	tr|Q1ID50|Q1ID50_PSEE4	229	96.5	229	100	100	8	0	1	229	1	229	6.9e-117	Putative enoyl-CoA hydratase/isomerase (EC 4.2.1.-)	PSEEN1547	Pseudomonas entomophila (strain L48)	NA	isomerase activity [GO:0016853]; lyase activity [GO:0016829]	GO:0016829; GO:0016853	GO:0016829~lyase activity;GO:0016853~isomerase activity	NA	NA
DBMBANCO_00239	555	tr|J2UGT4|J2UGT4_9PSED	651	51.5	571	100	87.71	255	8	4	554	81	649	3.7e-156	Integrase	PMI33_03446	Pseudomonas sp. GM67	NA	DNA binding [GO:0003677]; DNA integration [GO:0015074]; DNA recombination [GO:0006310]	GO:0003677; GO:0006310; GO:0015074	GO:0003677~DNA binding	GO:0006310~DNA recombination;GO:0015074~DNA integration	NA
DBMBANCO_00252	331	tr|A0A0D0JPQ6|A0A0D0JPQ6_9PSED	338	53.5	325	98.19	96.15	151	0	6	330	13	337	1.4e-99	Uncharacterized protein	RU08_24610	Pseudomonas fulva	NA	NA	NA	NA	NA
DBMBANCO_00254	281	tr|A0A1A9K9G7|A0A1A9K9G7_9PSED	258	52	127	45.2	49.22	59	1	13	137	5	131	6.6e-29	KilA-N domain-containing protein	A9C11_10055	Pseudomonas citronellolis	NA	DNA binding [GO:0003677]	GO:0003677	GO:0003677~DNA binding	NA	NA
DBMBANCO_00255	334	tr|A0A1C7YVQ7|A0A1C7YVQ7_PSESX	164	64.8	145	43.41	88.41	43	2	193	329	14	158	3e-44	Lysozyme (EC 3.5.1.28)	AFK24_28100	Pseudomonas syringae	NA	calcium ion binding [GO:0005509]; N-acetylmuramoyl-L-alanine amidase activity [GO:0008745]; zinc ion binding [GO:0008270]; peptidoglycan catabolic process [GO:0009253]	GO:0005509; GO:0008270; GO:0008745; GO:0009253	GO:0005509~calcium ion binding;GO:0008270~zinc ion binding;GO:0008745~N-acetylmuramoyl-L-alanine amidase activity	GO:0009253~peptidoglycan catabolic process	NA
DBMBANCO_00256	187	tr|C5B6X2|C5B6X2_METEA	238	63.1	187	100	78.57	67	1	3	187	15	201	5.2e-54	DNA invertase gene rlgA	MexAM1_p3METAp0030	Methylorubrum extorquens (strain ATCC 14718 / DSM 1338 / JCM 2805 / NCIMB 9133 / AM1) (Methylobacterium extorquens)	NA	DNA binding [GO:0003677]; recombinase activity [GO:0000150]	GO:0000150; GO:0003677	GO:0000150~recombinase activity;GO:0003677~DNA binding	NA	NA
DBMBANCO_00257	171	tr|A0A0M0UP09|A0A0M0UP09_9PSED	172	41.3	167	97.66	97.09	96	1	5	171	5	169	1.1e-31	Uncharacterized protein	ALP22_200230	Pseudomonas coronafaciens pv. porri	NA	NA	NA	NA	NA
DBMBANCO_00258	715	tr|Q1ID49|Q1ID49_PSEE4	715	97.3	715	100	100	19	0	1	715	1	715	0	Putative TonB-dependent ferric siderophore receptor	PSEEN1548	Pseudomonas entomophila (strain L48)	NA	cell outer membrane [GO:0009279]; integral component of membrane [GO:0016021]; siderophore uptake transmembrane transporter activity [GO:0015344]; signaling receptor activity [GO:0038023]	GO:0009279; GO:0015344; GO:0016021; GO:0038023	GO:0015344~siderophore uptake transmembrane transporter activity;GO:0038023~signaling receptor activity	NA	GO:0009279~cell outer membrane;GO:0016021~integral component of membrane
DBMBANCO_00259	125	tr|Q1ID48|Q1ID48_PSEE4	125	100	125	100	100	0	0	1	125	1	125	3.7e-64	Uncharacterized protein	PSEEN1549	Pseudomonas entomophila (strain L48)	NA	integral component of membrane [GO:0016021]	GO:0016021	NA	NA	GO:0016021~integral component of membrane
DBMBANCO_00260	485	sp|Q1ID47|APRA_PSEE4	485	99	485	100	100	5	0	1	485	1	485	3.9e-279	Metalloprotease AprA (EC 3.4.24.-)	aprA PSEEN1550	Pseudomonas entomophila (strain L48)	NA	extracellular space [GO:0005615]; calcium ion binding [GO:0005509]; metalloendopeptidase activity [GO:0004222]; peptidase activity [GO:0008233]; toxin activity [GO:0090729]; zinc ion binding [GO:0008270]; pathogenesis [GO:0009405]; zymogen activation [GO:0031638]	GO:0004222; GO:0005509; GO:0005615; GO:0008233; GO:0008270; GO:0009405; GO:0031638; GO:0090729	GO:0004222~metalloendopeptidase activity;GO:0005509~calcium ion binding;GO:0008233~peptidase activity;GO:0008270~zinc ion binding	GO:0009405~pathogenesis;GO:0031638~zymogen activation	GO:0005615~extracellular space
DBMBANCO_00261	125	tr|Q1ID46|Q1ID46_PSEE4	125	92.7	124	99.2	99.2	9	0	1	124	1	124	1e-58	Inhibitor of protease aprA	aprI PSEEN1551	Pseudomonas entomophila (strain L48)	NA	endopeptidase inhibitor activity [GO:0004866]; peptidase activity [GO:0008233]	GO:0004866; GO:0008233	GO:0004866~endopeptidase inhibitor activity;GO:0008233~peptidase activity	NA	NA
DBMBANCO_00262	573	tr|Q1ID45|Q1ID45_PSEE4	573	99.3	573	100	100	4	0	1	573	1	573	0	Alkaline protease (AprA) secretion protein aprD (EC 3.6.3.-)	aprD PSEEN1552	Pseudomonas entomophila (strain L48)	NA	integral component of membrane [GO:0016021]; type I protein secretion system complex [GO:0030256]; ATP binding [GO:0005524]; ATPase activity [GO:0016887]; ATPase-coupled transmembrane transporter activity [GO:0042626]; peptidase activity [GO:0008233]; protein secretion by the type I secretion system [GO:0030253]	GO:0005524; GO:0008233; GO:0016021; GO:0016887; GO:0030253; GO:0030256; GO:0042626	GO:0005524~ATP binding;GO:0008233~peptidase activity;GO:0016887~ATPase activity;GO:0042626~ATPase activity, coupled to transmembrane movement of substances	GO:0030253~protein secretion by the type I secretion system	GO:0016021~integral component of membrane;GO:0030256~type I protein secretion system complex
DBMBANCO_00263	430	tr|Q1ID44|Q1ID44_PSEE4	430	98.1	430	100	100	8	0	1	430	1	430	1.4e-232	Membrane fusion protein (MFP) family protein	aprE PSEEN1553	Pseudomonas entomophila (strain L48)	NA	integral component of membrane [GO:0016021]; plasma membrane [GO:0005886]; peptidase activity [GO:0008233]; transmembrane transporter activity [GO:0022857]; protein transport [GO:0015031]	GO:0005886; GO:0008233; GO:0015031; GO:0016021; GO:0022857	GO:0008233~peptidase activity;GO:0022857~transmembrane transporter activity	GO:0015031~protein transport	GO:0005886~plasma membrane;GO:0016021~integral component of membrane
DBMBANCO_00264	447	tr|Q1ID43|Q1ID43_PSEE4	449	99.8	446	99.78	99.33	1	0	1	446	1	446	1e-249	Alkaline protease (AprA) secretion protein aprF	aprF PSEEN1554	Pseudomonas entomophila (strain L48)	NA	outer membrane [GO:0019867]; efflux transmembrane transporter activity [GO:0015562]; peptidase activity [GO:0008233]	GO:0008233; GO:0015562; GO:0019867	GO:0008233~peptidase activity;GO:0015562~efflux transmembrane transporter activity	NA	GO:0019867~outer membrane
DBMBANCO_00265	396	tr|Q1ID42|Q1ID42_PSEE4	394	96.2	394	99.49	100	15	0	1	394	1	394	5.5e-207	Putative transport protein (MFS superfamily)	PSEEN1555	Pseudomonas entomophila (strain L48)	NA	integral component of membrane [GO:0016021]; transmembrane transporter activity [GO:0022857]	GO:0016021; GO:0022857	GO:0022857~transmembrane transporter activity	NA	GO:0016021~integral component of membrane
DBMBANCO_00266	293	tr|Q1ID41|Q1ID41_PSEE4	293	96.9	293	100	100	9	0	1	293	1	293	1.5e-153	"Putative transcriptional regulator, LysR family"	PSEEN1556	Pseudomonas entomophila (strain L48)	NA	DNA binding [GO:0003677]; DNA-binding transcription factor activity [GO:0003700]	GO:0003677; GO:0003700	GO:0003677~DNA binding;GO:0003700~sequence-specific DNA binding transcription factor activity	NA	NA
DBMBANCO_00267	249	tr|Q1ID40|Q1ID40_PSEE4	249	97.2	249	100	100	7	0	1	249	1	249	1.9e-128	"Putative oxidoreductase, short-chain dehydrogenase/reductase family"	PSEEN1557	Pseudomonas entomophila (strain L48)	NA	NA	NA	NA	NA
DBMBANCO_00268	310	tr|Q1ID39|Q1ID39_PSEE4	310	99	307	99.03	99.03	3	0	1	307	1	307	1.9e-170	"Putative transcriptional regulator, LysR family"	PSEEN1558	Pseudomonas entomophila (strain L48)	NA	DNA binding [GO:0003677]; DNA-binding transcription factor activity [GO:0003700]	GO:0003677; GO:0003700	GO:0003677~DNA binding;GO:0003700~sequence-specific DNA binding transcription factor activity	NA	NA
DBMBANCO_00269	160	tr|Q1ID38|Q1ID38_PSEE4	160	98.1	160	100	100	3	0	1	160	1	160	5.2e-79	GreA_GreB domain-containing protein	PSEEN1559	Pseudomonas entomophila (strain L48)	NA	"DNA binding [GO:0003677]; RNA polymerase binding [GO:0070063]; regulation of DNA-templated transcription, elongation [GO:0032784]"	GO:0003677; GO:0032784; GO:0070063	GO:0003677~DNA binding;GO:0070063~RNA polymerase binding	GO:0032784~regulation of DNA-templated transcription, elongation	NA
DBMBANCO_00270	132	tr|Q1ID37|Q1ID37_PSEE4	132	90.2	132	100	100	13	0	1	132	1	132	3.9e-64	Uncharacterized protein	PSEEN1560	Pseudomonas entomophila (strain L48)	NA	integral component of membrane [GO:0016021]	GO:0016021	NA	NA	GO:0016021~integral component of membrane
DBMBANCO_00271	377	tr|Q1ID36|Q1ID36_PSEE4	377	92.3	377	100	100	29	0	1	377	1	377	4.2e-212	Uncharacterized protein	PSEEN1561	Pseudomonas entomophila (strain L48)	NA	NA	NA	NA	NA
DBMBANCO_00272	189	tr|A0A0P7D1E2|A0A0P7D1E2_PSEPU	189	100	189	100	100	0	0	1	189	1	189	3e-102	Elongation factor P (EF-P)	efp DI560_13645 EFJ98_21905 HB4184_18560 NCTC7914_04882	Pseudomonas putida (Arthrobacter siderocapsulatus)	PATHWAY: Protein biosynthesis; polypeptide chain elongation. {ECO:0000256|HAMAP-Rule:MF_00141}.	cytoplasm [GO:0005737]; translation elongation factor activity [GO:0003746]	GO:0003746; GO:0005737	GO:0003746~translation elongation factor activity	NA	GO:0005737~cytoplasm
DBMBANCO_00273	142	tr|A0A0F7YBJ4|A0A0F7YBJ4_9PSED	142	98.6	142	100	100	2	0	1	142	1	142	4.9e-73	Organic hydroperoxide resistance protein	ohr CCOS191_3811	Pseudomonas sp. CCOS 191	NA	response to oxidative stress [GO:0006979]	GO:0006979	NA	GO:0006979~response to oxidative stress	NA
DBMBANCO_00274	151	tr|Q1ID33|Q1ID33_PSEE4	151	99.3	151	100	100	1	0	1	151	1	151	3.5e-77	Putative transcriptional regulator (MarR family)	PSEEN1564	Pseudomonas entomophila (strain L48)	NA	DNA-binding transcription factor activity [GO:0003700]	GO:0003700	GO:0003700~sequence-specific DNA binding transcription factor activity	NA	NA
DBMBANCO_00275	318	tr|Q1ID32|Q1ID32_PSEE4	318	99.1	318	100	100	3	0	1	318	1	318	5.3e-176	"Putative transcriptional regulator, LysR family"	PSEEN1565	Pseudomonas entomophila (strain L48)	NA	DNA binding [GO:0003677]; DNA-binding transcription factor activity [GO:0003700]	GO:0003677; GO:0003700	GO:0003677~DNA binding;GO:0003700~sequence-specific DNA binding transcription factor activity	NA	NA
DBMBANCO_00276	249	tr|Q1ID31|Q1ID31_PSEE4	249	96	249	100	100	10	0	1	249	1	249	6.7e-134	Probable membrane transporter protein	PSEEN1566	Pseudomonas entomophila (strain L48)	NA	integral component of membrane [GO:0016021]; plasma membrane [GO:0005886]	GO:0005886; GO:0016021	NA	NA	GO:0005886~plasma membrane;GO:0016021~integral component of membrane
DBMBANCO_00277	283	tr|Q1ID30|Q1ID30_PSEE4	283	98.6	283	100	100	4	0	1	283	1	283	3.2e-156	"Putative transcriptional regulator, LysR family"	PSEEN1567	Pseudomonas entomophila (strain L48)	NA	DNA binding [GO:0003677]; DNA-binding transcription factor activity [GO:0003700]	GO:0003677; GO:0003700	GO:0003677~DNA binding;GO:0003700~sequence-specific DNA binding transcription factor activity	NA	NA
DBMBANCO_00278	72	tr|Q1ID29|Q1ID29_PSEE4	73	97.2	72	100	98.63	2	0	1	72	2	73	1.3e-34	Uncharacterized protein	PSEEN1568	Pseudomonas entomophila (strain L48)	NA	NA	NA	NA	NA
DBMBANCO_00279	406	tr|Q1ID28|Q1ID28_PSEE4	406	95.6	406	100	100	18	0	1	406	1	406	5.1e-224	Uncharacterized protein	PSEEN1569	Pseudomonas entomophila (strain L48)	NA	NA	NA	NA	NA
DBMBANCO_00280	448	tr|Q1ID27|Q1ID27_PSEE4	448	99.1	448	100	100	4	0	1	448	1	448	4.9e-260	Phospho-2-dehydro-3-deoxyheptonate aldolase (EC 2.5.1.54)	PSEEN1570	Pseudomonas entomophila (strain L48)	NA	3-deoxy-7-phosphoheptulonate synthase activity [GO:0003849]; aromatic amino acid family biosynthetic process [GO:0009073]	GO:0003849; GO:0009073	GO:0003849~3-deoxy-7-phosphoheptulonate synthase activity	GO:0009073~aromatic amino acid family biosynthetic process	NA
DBMBANCO_00281	251	tr|Q1ID26|Q1ID26_PSEE4	251	97.2	251	100	100	7	0	1	251	1	251	4.8e-140	Uncharacterized protein	PSEEN1571	Pseudomonas entomophila (strain L48)	NA	NA	NA	NA	NA
DBMBANCO_00282	562	tr|Q1ID25|Q1ID25_PSEE4	562	100	562	100	100	0	0	1	562	1	562	0	ATP-dependent RNA helicase DeaD (EC 3.6.4.13) (Cold-shock DEAD box protein A)	deaD PSEEN1572	Pseudomonas entomophila (strain L48)	NA	cytoplasm [GO:0005737]; ATP binding [GO:0005524]; RNA binding [GO:0003723]; RNA helicase activity [GO:0003724]; cellular response to cold [GO:0070417]; ribosomal large subunit assembly [GO:0000027]; RNA catabolic process [GO:0006401]	GO:0000027; GO:0003723; GO:0003724; GO:0005524; GO:0005737; GO:0006401; GO:0070417	GO:0003723~RNA binding;GO:0003724~RNA helicase activity;GO:0005524~ATP binding	GO:0000027~ribosomal large subunit assembly;GO:0006401~RNA catabolic process;GO:0070417~cellular response to cold	GO:0005737~cytoplasm
DBMBANCO_00283	725	tr|Q1I2P2|Q1I2P2_PSEE4	717	60.2	723	99.72	100	277	3	5	725	4	717	1.8e-248	Putative lipase (EC 3.1.1.-)	PSEEN5483	Pseudomonas entomophila (strain L48)	NA	hydrolase activity [GO:0016787]; lipid metabolic process [GO:0006629]	GO:0006629; GO:0016787	GO:0016787~hydrolase activity	GO:0006629~lipid metabolic process	NA
DBMBANCO_00284	257	tr|Q1ID24|Q1ID24_PSEE4	257	89.9	257	100	100	26	0	1	257	1	257	3.3e-136	Putative lipoprotein	PSEEN1576	Pseudomonas entomophila (strain L48)	NA	NA	NA	NA	NA
DBMBANCO_00285	273	tr|Q1ID22|Q1ID22_PSEE4	273	98.9	273	100	100	3	0	1	273	1	273	7.8e-160	DUF4123 domain-containing protein	PSEEN1578	Pseudomonas entomophila (strain L48)	NA	NA	NA	NA	NA
DBMBANCO_00286	684	tr|Q1ID21|Q1ID21_PSEE4	684	95.9	684	100	100	28	0	1	684	1	684	0	Uncharacterized protein	PSEEN1579	Pseudomonas entomophila (strain L48)	NA	NA	NA	NA	NA
DBMBANCO_00287	250	tr|Q1ID20|Q1ID20_PSEE4	250	94	250	100	100	15	0	1	250	1	250	2e-133	Putative aromatic ring-opening dioxygenase	PSEEN1580	Pseudomonas entomophila (strain L48)	NA	"dioxygenase activity [GO:0051213]; ferrous iron binding [GO:0008198]; oxidoreductase activity, acting on single donors with incorporation of molecular oxygen [GO:0016701]; zinc ion binding [GO:0008270]; cellular aromatic compound metabolic process [GO:0006725]"	GO:0006725; GO:0008198; GO:0008270; GO:0016701; GO:0051213	GO:0008198~ferrous iron binding;GO:0008270~zinc ion binding;GO:0016701~oxidoreductase activity, acting on single donors with incorporation of molecular oxygen;GO:0051213~dioxygenase activity	GO:0006725~cellular aromatic compound metabolic process	NA
DBMBANCO_00288	216	sp|Q1ID19|TPMT_PSEE4	216	94	216	100	100	13	0	1	216	1	216	9.3e-116	Thiopurine S-methyltransferase (EC 2.1.1.67) (Thiopurine methyltransferase)	tpm PSEEN1581	Pseudomonas entomophila (strain L48)	NA	cytoplasm [GO:0005737]; thiopurine S-methyltransferase activity [GO:0008119]; methylation [GO:0032259]; response to metal ion [GO:0010038]	GO:0005737; GO:0008119; GO:0010038; GO:0032259	GO:0008119~thiopurine S-methyltransferase activity	GO:0010038~response to metal ion;GO:0032259~methylation	GO:0005737~cytoplasm
DBMBANCO_00289	295	tr|A0A135NQS3|A0A135NQS3_9PSED	295	99.7	295	100	100	1	0	1	295	1	295	1.4e-162	Protease HtpX (EC 3.4.24.-) (Heat shock protein HtpX)	htpX BTA49_08250 CLJ08_05090	Pseudomonas mosselii	NA	integral component of membrane [GO:0016021]; plasma membrane [GO:0005886]; metalloendopeptidase activity [GO:0004222]; zinc ion binding [GO:0008270]	GO:0004222; GO:0005886; GO:0008270; GO:0016021	GO:0004222~metalloendopeptidase activity;GO:0008270~zinc ion binding	NA	GO:0005886~plasma membrane;GO:0016021~integral component of membrane
DBMBANCO_00290	403	tr|Q1ID17|Q1ID17_PSEE4	403	100	403	100	100	0	0	1	403	1	403	1.4e-234	Putative aminotransferase (EC 2.6.1.-)	PSEEN1583	Pseudomonas entomophila (strain L48)	NA	pyridoxal phosphate binding [GO:0030170]; transaminase activity [GO:0008483]; biosynthetic process [GO:0009058]	GO:0008483; GO:0009058; GO:0030170	GO:0008483~transaminase activity;GO:0030170~pyridoxal phosphate binding	GO:0009058~biosynthetic process	NA
DBMBANCO_00291	131	sp|Q1ID16|MSRB_PSEE4	131	98.5	131	100	100	2	0	1	131	1	131	5.4e-74	Peptide methionine sulfoxide reductase MsrB (EC 1.8.4.12) (Peptide-methionine (R)-S-oxide reductase)	msrB PSEEN1584	Pseudomonas entomophila (strain L48)	NA	peptide-methionine (R)-S-oxide reductase activity [GO:0033743]; zinc ion binding [GO:0008270]; protein repair [GO:0030091]; response to oxidative stress [GO:0006979]	GO:0006979; GO:0008270; GO:0030091; GO:0033743	GO:0008270~zinc ion binding;GO:0033743~peptide-methionine (R)-S-oxide reductase activity	GO:0006979~response to oxidative stress;GO:0030091~protein repair	NA
DBMBANCO_00292	162	tr|Q1ID15|Q1ID15_PSEE4	162	96.3	162	100	100	6	0	1	162	1	162	2.2e-85	Glutathione peroxidase	PSEEN1585	Pseudomonas entomophila (strain L48)	NA	glutathione peroxidase activity [GO:0004602]; response to oxidative stress [GO:0006979]	GO:0004602; GO:0006979	GO:0004602~glutathione peroxidase activity	GO:0006979~response to oxidative stress	NA
DBMBANCO_00293	784	tr|Q1ID14|Q1ID14_PSEE4	784	98	784	100	100	16	0	1	784	1	784	0	Putative sensor histidine kinase/response regulator hybrid	PSEEN1586	Pseudomonas entomophila (strain L48)	NA	integral component of membrane [GO:0016021]; phosphorelay sensor kinase activity [GO:0000155]	GO:0000155; GO:0016021	GO:0000155~phosphorelay sensor kinase activity	NA	GO:0016021~integral component of membrane
DBMBANCO_00294	295	tr|Q1ID13|Q1ID13_PSEE4	295	98.3	295	100	100	5	0	1	295	1	295	3.5e-166	DUF815 domain-containing protein	PSEEN1587	Pseudomonas entomophila (strain L48)	NA	NA	NA	NA	NA
DBMBANCO_00295	160	tr|Q1ID12|Q1ID12_PSEE4	160	98.8	160	100	100	2	0	1	160	1	160	2.7e-83	GAF domain-containing protein	PSEEN1588	Pseudomonas entomophila (strain L48)	NA	NA	NA	NA	NA
DBMBANCO_00296	255	tr|Q1ID11|Q1ID11_PSEE4	255	99.2	255	100	100	2	0	1	255	1	255	1e-137	Uncharacterized protein	PSEEN1589	Pseudomonas entomophila (strain L48)	NA	integral component of membrane [GO:0016021]	GO:0016021	NA	NA	GO:0016021~integral component of membrane
DBMBANCO_00302	136	tr|Q1ID09|Q1ID09_PSEE4	136	94.1	135	99.26	99.26	8	0	1	135	1	135	3.2e-69	Uncharacterized protein	PSEEN1593	Pseudomonas entomophila (strain L48)	NA	NA	NA	NA	NA
DBMBANCO_00303	815	tr|Q1ID08|Q1ID08_PSEE4	815	97.4	815	100	100	21	0	1	815	1	815	0	Putative acyl-CoA dehydrogenase (EC 1.3.99.-)	PSEEN1594	Pseudomonas entomophila (strain L48)	NA	integral component of membrane [GO:0016021]; acyl-CoA dehydrogenase activity [GO:0003995]; flavin adenine dinucleotide binding [GO:0050660]; fatty acid beta-oxidation using acyl-CoA dehydrogenase [GO:0033539]	GO:0003995; GO:0016021; GO:0033539; GO:0050660	GO:0003995~acyl-CoA dehydrogenase activity;GO:0050660~flavin adenine dinucleotide binding	GO:0033539~fatty acid beta-oxidation using acyl-CoA dehydrogenase	GO:0016021~integral component of membrane
DBMBANCO_00304	207	tr|Q1ID07|Q1ID07_PSEE4	207	97.6	207	100	100	5	0	1	207	1	207	4.7e-117	Putative glutathione S-transferase (EC 2.5.1.18)	PSEEN1595	Pseudomonas entomophila (strain L48)	NA	glutathione transferase activity [GO:0004364]	GO:0004364	GO:0004364~glutathione transferase activity	NA	NA
DBMBANCO_00305	310	tr|Q1ID06|Q1ID06_PSEE4	310	99.7	310	100	100	1	0	1	310	1	310	7.7e-172	"Putative ABC transporter, ATP-binding protein (EC 3.6.3.-)"	PSEEN1596	Pseudomonas entomophila (strain L48)	NA	ATP binding [GO:0005524]; ATPase activity [GO:0016887]	GO:0005524; GO:0016887	GO:0005524~ATP binding;GO:0016887~ATPase activity	NA	NA
DBMBANCO_00306	259	tr|Q1ID05|Q1ID05_PSEE4	259	100	259	100	100	0	0	1	259	1	259	5.9e-141	Transport permease protein	PSEEN1597	Pseudomonas entomophila (strain L48)	NA	ATP-binding cassette (ABC) transporter complex [GO:0043190]; transmembrane transport [GO:0055085]	GO:0043190; GO:0055085	NA	GO:0055085~transmembrane transport	GO:0043190~ATP-binding cassette (ABC) transporter complex
DBMBANCO_00307	213	tr|Q1ID04|Q1ID04_PSEE4	208	94.4	213	100	100	7	1	1	213	1	208	7.1e-116	DUF2062 domain-containing protein	PSEEN1598	Pseudomonas entomophila (strain L48)	NA	integral component of membrane [GO:0016021]	GO:0016021	NA	NA	GO:0016021~integral component of membrane
DBMBANCO_00308	733	tr|A0A0F7Y9E1|A0A0F7Y9E1_9PSED	734	84	733	100	99.86	117	0	1	733	1	733	0	Competence protein ComEC	CCOS191_3782	Pseudomonas sp. CCOS 191	NA	integral component of membrane [GO:0016021]; establishment of competence for transformation [GO:0030420]	GO:0016021; GO:0030420	NA	GO:0030420~establishment of competence for transformation	GO:0016021~integral component of membrane
DBMBANCO_00309	224	tr|A0A0F7YBG9|A0A0F7YBG9_9PSED	224	99.1	224	100	100	2	0	1	224	1	224	2.1e-118	Biopolymer transporter ExbB	CCOS191_3781	Pseudomonas sp. CCOS 191	NA	integral component of membrane [GO:0016021]; protein transport [GO:0015031]	GO:0015031; GO:0016021	NA	GO:0015031~protein transport	GO:0016021~integral component of membrane
DBMBANCO_00310	144	tr|Q1ID02|Q1ID02_PSEE4	144	98.6	144	100	100	2	0	1	144	1	144	4.7e-71	Putative biopolymer transport protein ExbD/TolR family	PSEEN1602	Pseudomonas entomophila (strain L48)	NA	integral component of membrane [GO:0016021]; plasma membrane [GO:0005886]; transmembrane transporter activity [GO:0022857]; protein transport [GO:0015031]	GO:0005886; GO:0015031; GO:0016021; GO:0022857	GO:0022857~transmembrane transporter activity	GO:0015031~protein transport	GO:0005886~plasma membrane;GO:0016021~integral component of membrane
DBMBANCO_00311	336	sp|Q1ID01|LPXK_PSEE4	336	95.8	336	100	100	14	0	1	336	1	336	1.4e-187	Tetraacyldisaccharide 4'-kinase (EC 2.7.1.130) (Lipid A 4'-kinase)	lpxK PSEEN1603	Pseudomonas entomophila (strain L48)	PATHWAY: Glycolipid biosynthesis; lipid IV(A) biosynthesis; lipid IV(A) from (3R)-3-hydroxytetradecanoyl-[acyl-carrier-protein] and UDP-N-acetyl-alpha-D-glucosamine: step 6/6. {ECO:0000255|HAMAP-Rule:MF_00409}.	ATP binding [GO:0005524]; tetraacyldisaccharide 4'-kinase activity [GO:0009029]; lipid A biosynthetic process [GO:0009245]	GO:0005524; GO:0009029; GO:0009245	GO:0005524~ATP binding;GO:0009029~tetraacyldisaccharide 4'-kinase activity	GO:0009245~lipid A biosynthetic process	NA
DBMBANCO_00312	61	tr|A0A059UYY7|A0A059UYY7_PSEPU	61	100	61	100	100	0	0	1	61	1	61	1.3e-25	UPF0434 protein AWT69_001490	AWT69_001490 BIW19_21705 BL240_04485 DW66_1820 HB13667_13835	Pseudomonas putida (Arthrobacter siderocapsulatus)	NA	NA	NA	NA	NA
DBMBANCO_00313	254	sp|Q1ICZ9|KDSB_PSEE4	254	96.9	254	100	100	8	0	1	254	1	254	3e-137	3-deoxy-manno-octulosonate cytidylyltransferase (EC 2.7.7.38) (CMP-2-keto-3-deoxyoctulosonic acid synthase) (CKS) (CMP-KDO synthase)	kdsB PSEEN1605	Pseudomonas entomophila (strain L48)	PATHWAY: Nucleotide-sugar biosynthesis; CMP-3-deoxy-D-manno-octulosonate biosynthesis; CMP-3-deoxy-D-manno-octulosonate from 3-deoxy-D-manno-octulosonate and CTP: step 1/1. {ECO:0000255|HAMAP-Rule:MF_00057}.; PATHWAY: Bacterial outer membrane biogenesis; lipopolysaccharide biosynthesis. {ECO:0000255|HAMAP-Rule:MF_00057}.	cytoplasm [GO:0005737]; 3-deoxy-manno-octulosonate cytidylyltransferase activity [GO:0008690]; CMP-keto-3-deoxy-D-manno-octulosonic acid biosynthetic process [GO:0033468]; lipopolysaccharide biosynthetic process [GO:0009103]	GO:0005737; GO:0008690; GO:0009103; GO:0033468	GO:0008690~3-deoxy-manno-octulosonate cytidylyltransferase activity	GO:0009103~lipopolysaccharide biosynthetic process;GO:0033468~CMP-keto-3-deoxy-D-manno-octulosonic acid biosynthetic process	GO:0005737~cytoplasm
DBMBANCO_00314	154	tr|A0A126S1V5|A0A126S1V5_PSEPU	154	94.8	154	100	100	8	0	1	154	1	154	2.1e-77	Low molecular weight protein tyrosine phosphatase	AWT69_001492	Pseudomonas putida (Arthrobacter siderocapsulatus)	NA	protein tyrosine phosphatase activity [GO:0004725]	GO:0004725	GO:0004725~protein tyrosine phosphatase activity	NA	NA
DBMBANCO_00315	339	tr|Q1ICZ7|Q1ICZ7_PSEE4	339	97.3	339	100	100	9	0	1	339	1	339	4.9e-188	UDP-N-acetylenolpyruvoylglucosamine reductase (EC 1.3.1.98) (UDP-N-acetylmuramate dehydrogenase)	murB PSEEN1607	Pseudomonas entomophila (strain L48)	"PATHWAY: Cell wall biogenesis; peptidoglycan biosynthesis. {ECO:0000256|HAMAP-Rule:MF_00037, ECO:0000256|SAAS:SAAS00057202}."	cytoplasm [GO:0005737]; FAD binding [GO:0071949]; UDP-N-acetylmuramate dehydrogenase activity [GO:0008762]; cell cycle [GO:0007049]; cell division [GO:0051301]; cell wall organization [GO:0071555]; peptidoglycan biosynthetic process [GO:0009252]; regulation of cell shape [GO:0008360]	GO:0005737; GO:0007049; GO:0008360; GO:0008762; GO:0009252; GO:0051301; GO:0071555; GO:0071949	GO:0008762~UDP-N-acetylmuramate dehydrogenase activity;GO:0071949~FAD binding	GO:0007049~cell cycle;GO:0008360~regulation of cell shape;GO:0009252~peptidoglycan biosynthetic process;GO:0051301~cell division;GO:0071555~cell wall organization	GO:0005737~cytoplasm
DBMBANCO_00316	511	tr|A0A173HAA3|A0A173HAA3_9PSED	511	99.2	511	100	100	4	0	1	511	1	511	1.8e-295	Transposase	AA098_03415	Pseudomonas sp. JY-Q	NA	NA	NA	NA	NA
DBMBANCO_00317	1068	tr|Q1ICZ6|Q1ICZ6_PSEE4	1075	95.4	1075	100	100	42	2	1	1068	1	1075	0	Ribonuclease E (RNase E) (EC 3.1.26.12)	rne PSEEN1608	Pseudomonas entomophila (strain L48)	NA	cytoplasm [GO:0005737]; cytoplasmic side of plasma membrane [GO:0009898]; endoribonuclease activity [GO:0004521]; magnesium ion binding [GO:0000287]; ribonuclease E activity [GO:0008995]; RNA binding [GO:0003723]; zinc ion binding [GO:0008270]; mRNA catabolic process [GO:0006402]; rRNA processing [GO:0006364]; tRNA processing [GO:0008033]	GO:0000287; GO:0003723; GO:0004521; GO:0005737; GO:0006364; GO:0006402; GO:0008033; GO:0008270; GO:0008995; GO:0009898	GO:0000287~magnesium ion binding;GO:0003723~RNA binding;GO:0004521~endoribonuclease activity;GO:0008270~zinc ion binding;GO:0008995~ribonuclease E activity	GO:0006364~rRNA processing;GO:0006402~mRNA catabolic process;GO:0008033~tRNA processing	GO:0005737~cytoplasm;GO:0009898~cytoplasmic side of plasma membrane
DBMBANCO_00318	318	tr|Q1ICZ5|Q1ICZ5_PSEE4	318	99.7	318	100	100	1	0	1	318	1	318	1.4e-176	Pseudouridine synthase (EC 5.4.99.-)	rluC PSEEN1609	Pseudomonas entomophila (strain L48)	NA	lyase activity [GO:0016829]; pseudouridine synthase activity [GO:0009982]; RNA binding [GO:0003723]; pseudouridine synthesis [GO:0001522]	GO:0001522; GO:0003723; GO:0009982; GO:0016829	GO:0003723~RNA binding;GO:0009982~pseudouridine synthase activity;GO:0016829~lyase activity	GO:0001522~pseudouridine synthesis	NA
DBMBANCO_00319	226	tr|Q1ICZ4|Q1ICZ4_PSEE4	226	94.2	226	100	100	13	0	1	226	1	226	3.6e-118	"Putative hydrolase, haloacid dehalogenase-like family"	PSEEN1610	Pseudomonas entomophila (strain L48)	NA	hydrolase activity [GO:0016787]	GO:0016787	GO:0016787~hydrolase activity	NA	NA
DBMBANCO_00320	327	tr|Q1ICZ3|Q1ICZ3_PSEE4	327	97.6	327	100	100	8	0	1	327	1	327	1.8e-179	Putative peptidase SppA (EC 3.4.-.-)	PSEEN1611	Pseudomonas entomophila (strain L48)	NA	integral component of membrane [GO:0016021]; peptidase activity [GO:0008233]	GO:0008233; GO:0016021	GO:0008233~peptidase activity	NA	GO:0016021~integral component of membrane
DBMBANCO_00321	192	tr|Q1ICZ2|Q1ICZ2_PSEE4	192	94.3	192	100	100	11	0	1	192	1	192	7.8e-98	7-methyl-GTP pyrophosphatase (m(7)GTP pyrophosphatase) (EC 3.6.1.-)	PSEEN1612	Pseudomonas entomophila (strain L48)	NA	cytoplasm [GO:0005737]; nucleoside-triphosphate diphosphatase activity [GO:0047429]; nucleotide metabolic process [GO:0009117]	GO:0005737; GO:0009117; GO:0047429	GO:0047429~nucleoside-triphosphate diphosphatase activity	GO:0009117~nucleotide metabolic process	GO:0005737~cytoplasm
DBMBANCO_00322	175	tr|Q1ICZ1|Q1ICZ1_PSEE4	175	100	175	100	100	0	0	1	175	1	175	9.6e-95	Uncharacterized protein	PSEEN1614	Pseudomonas entomophila (strain L48)	NA	NA	NA	NA	NA
DBMBANCO_00323	60	tr|A0A077F8W1|A0A077F8W1_9PSED	60	100	60	100	100	0	0	1	60	1	60	1.2e-25	50S ribosomal protein L32	rpmF DM813_24750 PSAKL28_14890	Pseudomonas alkylphenolica	NA	large ribosomal subunit [GO:0015934]; structural constituent of ribosome [GO:0003735]; translation [GO:0006412]	GO:0003735; GO:0006412; GO:0015934	GO:0003735~structural constituent of ribosome	GO:0006412~translation	GO:0015934~large ribosomal subunit
DBMBANCO_00324	266	tr|A0A126S1W3|A0A126S1W3_PSEPU	326	98.5	266	100	81.6	4	0	1	266	61	326	4.6e-141	Phosphate acyltransferase (EC 2.3.1.274) (Acyl-ACP phosphotransacylase) (Acyl-[acyl-carrier-protein]--phosphate acyltransferase) (Phosphate-acyl-ACP acyltransferase)	plsX AWT69_001502	Pseudomonas putida (Arthrobacter siderocapsulatus)	"PATHWAY: Lipid metabolism; phospholipid metabolism. {ECO:0000256|HAMAP-Rule:MF_00019, ECO:0000256|SAAS:SAAS00962503}."	cytoplasm [GO:0005737]; phosphate:acyl-[acyl carrier protein] acyltransferase activity [GO:0043811]; fatty acid biosynthetic process [GO:0006633]; phospholipid biosynthetic process [GO:0008654]	GO:0005737; GO:0006633; GO:0008654; GO:0043811	GO:0043811~phosphate:acyl-[acyl carrier protein] acyltransferase activity	GO:0006633~fatty acid biosynthetic process;GO:0008654~phospholipid biosynthetic process	GO:0005737~cytoplasm
DBMBANCO_00325	312	tr|J3E0T4|J3E0T4_9PSED	312	96.5	312	100	100	11	0	1	312	1	312	1.4e-165	Malonyl CoA-acyl carrier protein transacylase (EC 2.3.1.39)	PMI38_03540	Pseudomonas sp. GM84	NA	[acyl-carrier-protein] S-malonyltransferase activity [GO:0004314]	GO:0004314	GO:0004314~[acyl-carrier-protein] S-malonyltransferase activity	NA	NA
DBMBANCO_00326	246	tr|Q1ICY7|Q1ICY7_PSEE4	246	100	246	100	100	0	0	1	246	1	246	3.4e-130	3-oxoacyl-[acyl-carrier-protein] reductase (EC 1.1.1.100)	fabG PSEEN1618	Pseudomonas entomophila (strain L48)	PATHWAY: Lipid metabolism; fatty acid biosynthesis. {ECO:0000256|RuleBase:RU366074}.	3-oxo-glutaryl-[acp] methyl ester reductase activity [GO:0102131]; 3-oxo-pimeloyl-[acp] methyl ester reductase activity [GO:0102132]; 3-oxoacyl-[acyl-carrier-protein] reductase (NADPH) activity [GO:0004316]; NAD binding [GO:0051287]; fatty acid biosynthetic process [GO:0006633]	GO:0004316; GO:0006633; GO:0051287; GO:0102131; GO:0102132	GO:0004316~3-oxoacyl-[acyl-carrier-protein] reductase (NADPH) activity;GO:0051287~NAD binding	GO:0006633~fatty acid biosynthetic process	NA
DBMBANCO_00327	78	sp|Q1ICY6|ACP_PSEE4	78	100	78	100	100	0	0	1	78	1	78	3.2e-34	Acyl carrier protein (ACP)	acpP PSEEN1620	Pseudomonas entomophila (strain L48)	PATHWAY: Lipid metabolism; fatty acid biosynthesis. {ECO:0000255|HAMAP-Rule:MF_01217}.	cytoplasm [GO:0005737]; acyl carrier activity [GO:0000036]	GO:0000036; GO:0005737	GO:0000036~ACP phosphopantetheine attachment site binding involved in fatty acid biosynthetic process	NA	GO:0005737~cytoplasm
DBMBANCO_00328	414	tr|Q1ICY5|Q1ICY5_PSEE4	414	100	414	100	100	0	0	1	414	1	414	4.6e-236	3-oxoacyl-[acyl-carrier-protein] synthase 2 (EC 2.3.1.179)	fabF PSEEN1621	Pseudomonas entomophila (strain L48)	PATHWAY: Lipid metabolism; fatty acid biosynthesis. {ECO:0000256|PIRNR:PIRNR000447}.	beta-ketoacyl-acyl-carrier-protein synthase II activity [GO:0033817]; fatty acid biosynthetic process [GO:0006633]	GO:0006633; GO:0033817	GO:0033817~beta-ketoacyl-acyl-carrier-protein synthase II activity	GO:0006633~fatty acid biosynthetic process	NA
DBMBANCO_00329	271	tr|Q1ICY4|Q1ICY4_PSEE4	271	92.3	271	100	100	21	0	1	271	1	271	8.3e-138	Putative 4-amino-4-deoxychorismate lyase PabC (EC 4.1.3.38)	PSEEN1622	Pseudomonas entomophila (strain L48)	NA	4-amino-4-deoxychorismate lyase activity [GO:0008696]; pyridoxal phosphate binding [GO:0030170]; folic acid biosynthetic process [GO:0046656]	GO:0008696; GO:0030170; GO:0046656	GO:0008696~4-amino-4-deoxychorismate lyase activity;GO:0030170~pyridoxal phosphate binding	GO:0046656~folic acid biosynthetic process	NA
DBMBANCO_00330	390	tr|Q1ICY3|Q1ICY3_PSEE4	380	97.6	380	97.44	100	9	0	11	390	1	380	1.3e-216	Endolytic murein transglycosylase (EC 4.2.2.-) (Peptidoglycan polymerization terminase)	mltG PSEEN1623	Pseudomonas entomophila (strain L48)	NA	integral component of plasma membrane [GO:0005887]; lyase activity [GO:0016829]; lytic endotransglycosylase activity [GO:0008932]; cell wall organization [GO:0071555]; peptidoglycan biosynthetic process [GO:0009252]	GO:0005887; GO:0008932; GO:0009252; GO:0016829; GO:0071555	GO:0008932~lytic endotransglycosylase activity;GO:0016829~lyase activity	GO:0009252~peptidoglycan biosynthetic process;GO:0071555~cell wall organization	GO:0005887~integral component of plasma membrane
DBMBANCO_00331	210	sp|Q1ICY2|KTHY_PSEE4	210	99	210	100	100	2	0	1	210	1	210	2.2e-109	Thymidylate kinase (EC 2.7.4.9) (dTMP kinase)	tmk PSEEN1624	Pseudomonas entomophila (strain L48)	NA	ATP binding [GO:0005524]; thymidylate kinase activity [GO:0004798]; dTDP biosynthetic process [GO:0006233]; dTTP biosynthetic process [GO:0006235]	GO:0004798; GO:0005524; GO:0006233; GO:0006235	GO:0004798~thymidylate kinase activity;GO:0005524~ATP binding	GO:0006233~dTDP biosynthetic process;GO:0006235~dTTP biosynthetic process	NA
DBMBANCO_00332	328	tr|Q1ICY1|Q1ICY1_PSEE4	328	98.8	328	100	100	4	0	1	328	1	328	1.1e-181	"DNA polymerase III, delta prime subunit (EC 2.7.7.7)"	holB PSEEN1625	Pseudomonas entomophila (strain L48)	NA	DNA polymerase III complex [GO:0009360]; 3'-5' exonuclease activity [GO:0008408]; DNA binding [GO:0003677]; DNA-directed DNA polymerase activity [GO:0003887]; DNA replication [GO:0006260]	GO:0003677; GO:0003887; GO:0006260; GO:0008408; GO:0009360	GO:0003677~DNA binding;GO:0003887~DNA-directed DNA polymerase activity;GO:0008408~3'-5' exonuclease activity	GO:0006260~DNA replication	GO:0009360~DNA polymerase III complex
DBMBANCO_00333	260	tr|Q1ICY0|Q1ICY0_PSEE4	260	98.8	259	99.62	99.62	3	0	1	259	1	259	6.3e-143	"Putative Deoxyribonuclease, TatD family"	PSEEN1627	Pseudomonas entomophila (strain L48)	NA	"endodeoxyribonuclease activity, producing 5'-phosphomonoesters [GO:0016888]"	GO:0016888	GO:0016888~endodeoxyribonuclease activity, producing 5'-phosphomonoesters	NA	NA
DBMBANCO_00334	377	tr|Q1ICX9|Q1ICX9_PSEE4	377	93.1	377	100	100	26	0	1	377	1	377	3e-202	Aminotran_5 domain-containing protein	PSEEN1628	Pseudomonas entomophila (strain L48)	NA	catalytic activity [GO:0003824]	GO:0003824	GO:0003824~catalytic activity	NA	NA
DBMBANCO_00335	211	tr|Q1ICX8|Q1ICX8_PSEE4	211	99.1	211	100	100	2	0	1	211	1	211	9.1e-116	"Putative transcriptional regulator, TetR family"	PSEEN1629	Pseudomonas entomophila (strain L48)	NA	DNA binding [GO:0003677]	GO:0003677	GO:0003677~DNA binding	NA	NA
DBMBANCO_00336	322	tr|Q1ICX7|Q1ICX7_PSEE4	322	96.6	322	100	100	11	0	1	322	1	322	1.3e-174	"GTP 3',8-cyclase (EC 4.1.99.22)"	PSEEN1630	Pseudomonas entomophila (strain L48)	NA	"molybdopterin synthase complex [GO:0019008]; 4 iron, 4 sulfur cluster binding [GO:0051539]; GTP 3',8'-cyclase activity [GO:0061798]; Mo-molybdopterin cofactor biosynthetic process [GO:0006777]"	GO:0006777; GO:0019008; GO:0051539; GO:0061798	GO:0051539~4 iron, 4 sulfur cluster binding	GO:0006777~Mo-molybdopterin cofactor biosynthetic process	GO:0019008~molybdopterin synthase complex
DBMBANCO_00337	201	tr|Q1ICX6|Q1ICX6_PSEE4	201	98.5	201	100	100	3	0	1	201	1	201	6.7e-108	Putative lipoprotein	PSEEN1631	Pseudomonas entomophila (strain L48)	NA	NA	NA	NA	NA
DBMBANCO_00338	186	tr|Q1ICX5|Q1ICX5_PSEE4	186	93.5	186	100	100	12	0	1	186	1	186	2.2e-97	Uncharacterized protein	PSEEN1632	Pseudomonas entomophila (strain L48)	NA	NA	NA	NA	NA
DBMBANCO_00339	137	tr|Q1ICX4|Q1ICX4_PSEE4	137	91.2	137	100	100	12	0	1	137	1	137	2.8e-65	Cupin_2 domain-containing protein	PSEEN1633	Pseudomonas entomophila (strain L48)	NA	NA	NA	NA	NA
DBMBANCO_00340	414	tr|Q1ICX3|Q1ICX3_PSEE4	404	96.5	404	97.58	100	14	0	11	414	1	404	2.5e-226	CMP/dCMP-type deaminase domain-containing protein	PSEEN1634	Pseudomonas entomophila (strain L48)	NA	hydrolase activity [GO:0016787]; zinc ion binding [GO:0008270]	GO:0008270; GO:0016787	GO:0008270~zinc ion binding;GO:0016787~hydrolase activity	NA	NA
DBMBANCO_00342	398	tr|Q1ICX2|Q1ICX2_PSEE4	398	98.2	398	100	100	7	0	1	398	1	398	2e-220	Aminotransferase (EC 2.6.1.-)	tyrB PSEEN1635	Pseudomonas entomophila (strain L48)	NA	pyridoxal phosphate binding [GO:0030170]; transaminase activity [GO:0008483]; biosynthetic process [GO:0009058]; cellular amino acid metabolic process [GO:0006520]	GO:0006520; GO:0008483; GO:0009058; GO:0030170	GO:0008483~transaminase activity;GO:0030170~pyridoxal phosphate binding	GO:0006520~cellular amino acid metabolic process;GO:0009058~biosynthetic process	NA
DBMBANCO_00343	671	tr|Q1ICX1|Q1ICX1_PSEE4	671	99.7	671	100	100	2	0	1	671	1	671	0	UvrABC system protein B (Protein UvrB) (Excinuclease ABC subunit B)	uvrB PSEEN1636	Pseudomonas entomophila (strain L48)	NA	cytoplasm [GO:0005737]; excinuclease repair complex [GO:0009380]; ATP binding [GO:0005524]; ATPase activity [GO:0016887]; DNA binding [GO:0003677]; excinuclease ABC activity [GO:0009381]; exonuclease activity [GO:0004527]; nucleotide-excision repair [GO:0006289]; SOS response [GO:0009432]	GO:0003677; GO:0004527; GO:0005524; GO:0005737; GO:0006289; GO:0009380; GO:0009381; GO:0009432; GO:0016887	GO:0003677~DNA binding;GO:0004527~exonuclease activity;GO:0005524~ATP binding;GO:0009381~excinuclease ABC activity;GO:0016887~ATPase activity	GO:0006289~nucleotide-excision repair;GO:0009432~SOS response	GO:0005737~cytoplasm;GO:0009380~excinuclease repair complex
DBMBANCO_00344	516	tr|Q1ICX0|Q1ICX0_PSEE4	516	97.9	516	100	100	11	0	1	516	1	516	6.4e-288	"Putative drug resistance transporter, EmrB/QacA family"	PSEEN1637	Pseudomonas entomophila (strain L48)	NA	integral component of membrane [GO:0016021]; plasma membrane [GO:0005886]; transmembrane transporter activity [GO:0022857]	GO:0005886; GO:0016021; GO:0022857	GO:0022857~transmembrane transporter activity	NA	GO:0005886~plasma membrane;GO:0016021~integral component of membrane
DBMBANCO_00345	349	tr|Q1ICW9|Q1ICW9_PSEE4	385	97.4	349	100	90.65	9	0	1	349	37	385	2.1e-186	Putative HlyD family secretion protein	PSEEN1638	Pseudomonas entomophila (strain L48)	NA	integral component of membrane [GO:0016021]	GO:0016021	NA	NA	GO:0016021~integral component of membrane
DBMBANCO_00346	493	tr|A0A0F7XVZ9|A0A0F7XVZ9_9PSED	493	99.6	493	100	100	2	0	1	493	1	493	8.5e-290	Glutamate--tRNA ligase (EC 6.1.1.17) (Glutamyl-tRNA synthetase) (GluRS)	gltX CCOS191_1550	Pseudomonas sp. CCOS 191	NA	cytoplasm [GO:0005737]; ATP binding [GO:0005524]; glutamate-tRNA ligase activity [GO:0004818]; tRNA binding [GO:0000049]; zinc ion binding [GO:0008270]; glutamyl-tRNA aminoacylation [GO:0006424]	GO:0000049; GO:0004818; GO:0005524; GO:0005737; GO:0006424; GO:0008270	GO:0000049~tRNA binding;GO:0004818~glutamate-tRNA ligase activity;GO:0005524~ATP binding;GO:0008270~zinc ion binding	GO:0006424~glutamyl-tRNA aminoacylation	GO:0005737~cytoplasm
DBMBANCO_00353	179	tr|Q1ICW7|Q1ICW7_PSEE4	179	97.8	179	100	100	4	0	1	179	1	179	4.3e-90	"Putative transcriptional regulator, TetR family"	PSEEN1643	Pseudomonas entomophila (strain L48)	NA	DNA binding [GO:0003677]	GO:0003677	GO:0003677~DNA binding	NA	NA
DBMBANCO_00354	277	tr|Q1ICW6|Q1ICW6_PSEE4	277	98.2	277	100	100	5	0	1	277	1	277	8.8e-151	Putative hydrolase	PSEEN1644	Pseudomonas entomophila (strain L48)	NA	hydrolase activity [GO:0016787]	GO:0016787	GO:0016787~hydrolase activity	NA	NA
DBMBANCO_00355	144	tr|Q1ICW5|Q1ICW5_PSEE4	144	97.9	144	100	100	3	0	1	144	1	144	2.8e-76	Uncharacterized protein	PSEEN1645	Pseudomonas entomophila (strain L48)	NA	NA	NA	NA	NA
DBMBANCO_00356	323	tr|Q1ICW4|Q1ICW4_PSEE4	323	96.6	323	100	100	11	0	1	323	1	323	2.3e-179	tRNA-dihydrouridine(16) synthase (EC 1.3.1.-) (U16-specific dihydrouridine synthase) (U16-specific Dus) (tRNA-dihydrouridine synthase C)	dusC PSEEN1646	Pseudomonas entomophila (strain L48)	NA	flavin adenine dinucleotide binding [GO:0050660]; FMN binding [GO:0010181]; tRNA binding [GO:0000049]; tRNA dihydrouridine synthase activity [GO:0017150]	GO:0000049; GO:0010181; GO:0017150; GO:0050660	GO:0000049~tRNA binding;GO:0010181~FMN binding;GO:0017150~tRNA dihydrouridine synthase activity;GO:0050660~flavin adenine dinucleotide binding	NA	NA
DBMBANCO_00357	148	tr|Q1ICW3|Q1ICW3_PSEE4	148	98	148	100	100	3	0	1	148	1	148	2.5e-75	Putative small heat-shock protein IbpA	PSEEN1647	Pseudomonas entomophila (strain L48)	NA	NA	NA	NA	NA
DBMBANCO_00358	367	tr|A0A0C5RSH4|A0A0C5RSH4_PSEPU	367	77.6	366	99.73	99.73	82	0	1	366	1	366	8.9e-159	Transposase	N805_13955 N805_14625 N805_15035 N805_17285 N805_18795 N805_29235 N805_29300	Pseudomonas putida S13.1.2	NA	"DNA binding [GO:0003677]; transposase activity [GO:0004803]; transposition, DNA-mediated [GO:0006313]"	GO:0003677; GO:0004803; GO:0006313	GO:0003677~DNA binding;GO:0004803~transposase activity	GO:0006313~transposition, DNA-mediated	NA
DBMBANCO_00359	1098	tr|Q1ICW2|Q1ICW2_PSEE4	1124	99.1	1098	100	97.69	10	0	1	1098	27	1124	0	Putative sensory box/GGDEF domain/EAL domain protein	PSEEN1648	Pseudomonas entomophila (strain L48)	NA	NA	NA	NA	NA
DBMBANCO_00360	292	tr|Q1ICW1|Q1ICW1_PSEE4	292	99	292	100	100	3	0	1	292	1	292	1.9e-159	"Putative transcriptional regulator, LysR family"	PSEEN1649	Pseudomonas entomophila (strain L48)	NA	DNA binding [GO:0003677]; DNA-binding transcription factor activity [GO:0003700]	GO:0003677; GO:0003700	GO:0003677~DNA binding;GO:0003700~sequence-specific DNA binding transcription factor activity	NA	NA
DBMBANCO_00361	477	sp|Q1ICW0|LEUC_PSEE4	477	98.5	477	100	100	7	0	1	477	1	477	9.5e-270	3-isopropylmalate dehydratase large subunit (EC 4.2.1.33) (Alpha-IPM isomerase) (IPMI) (Isopropylmalate isomerase)	leuC PSEEN1650	Pseudomonas entomophila (strain L48)	PATHWAY: Amino-acid biosynthesis; L-leucine biosynthesis; L-leucine from 3-methyl-2-oxobutanoate: step 2/4. {ECO:0000255|HAMAP-Rule:MF_01026}.	"3-isopropylmalate dehydratase activity [GO:0003861]; 4 iron, 4 sulfur cluster binding [GO:0051539]; metal ion binding [GO:0046872]; leucine biosynthetic process [GO:0009098]"	GO:0003861; GO:0009098; GO:0046872; GO:0051539	GO:0003861~3-isopropylmalate dehydratase activity;GO:0046872~metal ion binding;GO:0051539~4 iron, 4 sulfur cluster binding	GO:0009098~leucine biosynthetic process	NA
DBMBANCO_00362	214	sp|Q1ICV9|LEUD_PSEE4	214	98.6	214	100	100	3	0	1	214	1	214	5.2e-119	3-isopropylmalate dehydratase small subunit (EC 4.2.1.33) (Alpha-IPM isomerase) (IPMI) (Isopropylmalate isomerase)	leuD PSEEN1651	Pseudomonas entomophila (strain L48)	PATHWAY: Amino-acid biosynthesis; L-leucine biosynthesis; L-leucine from 3-methyl-2-oxobutanoate: step 2/4. {ECO:0000255|HAMAP-Rule:MF_01031}.	3-isopropylmalate dehydratase complex [GO:0009316]; 3-isopropylmalate dehydratase activity [GO:0003861]; leucine biosynthetic process [GO:0009098]	GO:0003861; GO:0009098; GO:0009316	GO:0003861~3-isopropylmalate dehydratase activity	GO:0009098~leucine biosynthetic process	GO:0009316~3-isopropylmalate dehydratase complex
DBMBANCO_00363	381	tr|Q1ICV8|Q1ICV8_PSEE4	360	100	360	94.49	100	0	0	22	381	1	360	1.8e-199	3-isopropylmalate dehydrogenase (EC 1.1.1.85) (3-IPM-DH) (Beta-IPM dehydrogenase) (IMDH)	leuB PSEEN1652	Pseudomonas entomophila (strain L48)	"PATHWAY: Amino-acid biosynthesis; L-leucine biosynthesis; L-leucine from 3-methyl-2-oxobutanoate: step 3/4. {ECO:0000256|HAMAP-Rule:MF_01033, ECO:0000256|RuleBase:RU004445, ECO:0000256|SAAS:SAAS00571573}."	cytoplasm [GO:0005737]; 3-isopropylmalate dehydrogenase activity [GO:0003862]; magnesium ion binding [GO:0000287]; NAD binding [GO:0051287]; leucine biosynthetic process [GO:0009098]	GO:0000287; GO:0003862; GO:0005737; GO:0009098; GO:0051287	GO:0000287~magnesium ion binding;GO:0003862~3-isopropylmalate dehydrogenase activity;GO:0051287~NAD binding	GO:0009098~leucine biosynthetic process	GO:0005737~cytoplasm
DBMBANCO_00364	370	tr|Q1ICV7|Q1ICV7_PSEE4	370	98.9	370	100	100	4	0	1	370	1	370	3.8e-210	Aspartate-semialdehyde dehydrogenase (ASA dehydrogenase) (ASADH) (EC 1.2.1.11) (Aspartate-beta-semialdehyde dehydrogenase)	asd PSEEN1653	Pseudomonas entomophila (strain L48)	PATHWAY: Amino-acid biosynthesis; L-lysine biosynthesis via DAP pathway; (S)-tetrahydrodipicolinate from L-aspartate: step 2/4. {ECO:0000256|HAMAP-Rule:MF_02121}.; PATHWAY: Amino-acid biosynthesis; L-methionine biosynthesis via de novo pathway; L-homoserine from L-aspartate: step 2/3. {ECO:0000256|HAMAP-Rule:MF_02121}.; PATHWAY: Amino-acid biosynthesis; L-threonine biosynthesis; L-threonine from …	aspartate-semialdehyde dehydrogenase activity [GO:0004073]; NAD binding [GO:0051287]; NADP binding [GO:0050661]; protein dimerization activity [GO:0046983]; 'de novo' L-methionine biosynthetic process [GO:0071266]; diaminopimelate biosynthetic process [GO:0019877]; isoleucine biosynthetic process [GO:0009097]; lysine biosynthetic process via diaminopimelate [GO:0009089]; threonine biosynthetic pr…	GO:0004073; GO:0009088; GO:0009089; GO:0009097; GO:0019877; GO:0046983; GO:0050661; GO:0051287; GO:0071266	GO:0004073~aspartate-semialdehyde dehydrogenase activity;GO:0046983~protein dimerization activity;GO:0050661~NADP binding;GO:0051287~NAD binding	GO:0009088~threonine biosynthetic process;GO:0009089~lysine biosynthetic process via diaminopimelate;GO:0009097~isoleucine biosynthetic process;GO:0019877~diaminopimelate biosynthetic process;GO:0071266~'de novo' L-methionine biosynthetic process	NA
DBMBANCO_00365	137	tr|Q1ICV6|Q1ICV6_PSEE4	137	93.4	137	100	100	9	0	1	137	1	137	8.7e-75	GFA domain-containing protein	PSEEN1655	Pseudomonas entomophila (strain L48)	NA	carbon-sulfur lyase activity [GO:0016846]	GO:0016846	GO:0016846~carbon-sulfur lyase activity	NA	NA
DBMBANCO_00366	112	tr|Q1ICV5|Q1ICV5_PSEE4	112	100	112	100	100	0	0	1	112	1	112	2.4e-59	Peptidyl-prolyl cis-trans isomerase (EC 5.2.1.8)	PSEEN1656	Pseudomonas entomophila (strain L48)	NA	peptidyl-prolyl cis-trans isomerase activity [GO:0003755]	GO:0003755	GO:0003755~peptidyl-prolyl cis-trans isomerase activity	NA	NA
DBMBANCO_00367	219	tr|Q1ICV4|Q1ICV4_PSEE4	220	95.9	220	100	100	8	1	1	219	1	220	6.1e-115	Uncharacterized protein	PSEEN1657	Pseudomonas entomophila (strain L48)	NA	NA	NA	NA	NA
DBMBANCO_00368	397	tr|Q1ICV3|Q1ICV3_PSEE4	397	88.4	397	100	100	46	0	1	397	1	397	3e-200	"Putative D-amino acid dehydrogenase, small subunit (EC 1.4.99.1)"	PSEEN1658	Pseudomonas entomophila (strain L48)	NA	D-amino-acid dehydrogenase activity [GO:0008718]	GO:0008718	GO:0008718~D-amino-acid dehydrogenase activity	NA	NA
DBMBANCO_00369	242	tr|Q1ICV2|Q1ICV2_PSEE4	242	98.3	242	100	100	4	0	1	242	1	242	1.6e-127	Putative hydantoin racemase	PSEEN1659	Pseudomonas entomophila (strain L48)	NA	NA	NA	NA	NA
DBMBANCO_00370	511	tr|Q1ICV1|Q1ICV1_PSEE4	511	97.3	511	100	100	14	0	1	511	1	511	2.2e-288	"Putative transporter, NCS1 nucleoside transporter family"	PSEEN1660	Pseudomonas entomophila (strain L48)	NA	integral component of membrane [GO:0016021]; transmembrane transporter activity [GO:0022857]	GO:0016021; GO:0022857	GO:0022857~transmembrane transporter activity	NA	GO:0016021~integral component of membrane
DBMBANCO_00371	145	tr|Q1ICV0|Q1ICV0_PSEE4	145	97.9	144	99.31	99.31	3	0	1	144	1	144	3.1e-70	"Putative transcriptional regulator, AsnC family"	PSEEN1662	Pseudomonas entomophila (strain L48)	NA	DNA-binding transcription factor activity [GO:0003700]; sequence-specific DNA binding [GO:0043565]	GO:0003700; GO:0043565	GO:0003700~sequence-specific DNA binding transcription factor activity;GO:0043565~sequence-specific DNA binding	NA	NA
DBMBANCO_00372	299	tr|Q1ICU9|Q1ICU9_PSEE4	299	97.7	299	100	100	7	0	1	299	1	299	4.2e-159	Uncharacterized protein	PSEEN1663	Pseudomonas entomophila (strain L48)	NA	integral component of membrane [GO:0016021]	GO:0016021	NA	NA	GO:0016021~integral component of membrane
DBMBANCO_00373	309	tr|Q1ICU8|Q1ICU8_PSEE4	309	96.4	309	100	100	11	0	1	309	1	309	7e-173	Methyltrans_SAM domain-containing protein	PSEEN1664	Pseudomonas entomophila (strain L48)	NA	cytoplasm [GO:0005737]; methyltransferase activity [GO:0008168]; methylation [GO:0032259]; rRNA processing [GO:0006364]	GO:0005737; GO:0006364; GO:0008168; GO:0032259	GO:0008168~methyltransferase activity	GO:0006364~rRNA processing;GO:0032259~methylation	GO:0005737~cytoplasm
DBMBANCO_00374	332	tr|A0A0F7YBD8|A0A0F7YBD8_9PSED	332	98.8	331	99.7	99.7	4	0	1	331	1	331	1.1e-187	Sulfate-binding protein	sbp2 CCOS191_3726	Pseudomonas sp. CCOS 191	NA	ATPase-coupled sulfate transmembrane transporter activity [GO:0015419]	GO:0015419	GO:0015419~sulfate transmembrane-transporting ATPase activity	NA	NA
DBMBANCO_00375	273	tr|Q1ICU6|Q1ICU6_PSEE4	273	99.6	273	100	100	1	0	1	273	1	273	1.7e-151	"Putative cation transporter, VIC family"	PSEEN1666	Pseudomonas entomophila (strain L48)	NA	voltage-gated potassium channel complex [GO:0008076]; voltage-gated potassium channel activity [GO:0005249]	GO:0005249; GO:0008076	GO:0005249~voltage-gated potassium channel activity	NA	GO:0008076~voltage-gated potassium channel complex
DBMBANCO_00376	291	tr|Q1ICU5|Q1ICU5_PSEE4	291	94.8	291	100	100	15	0	1	291	1	291	1.3e-157	Putative transporter	PSEEN1667	Pseudomonas entomophila (strain L48)	NA	integral component of membrane [GO:0016021]; urea transmembrane transporter activity [GO:0015204]	GO:0015204; GO:0016021	GO:0015204~urea transmembrane transporter activity	NA	GO:0016021~integral component of membrane
DBMBANCO_00377	471	tr|J2XZS4|J2XZS4_9PSED	471	98.1	471	100	100	9	0	1	471	1	471	1.8e-257	Pyruvate kinase (EC 2.7.1.40)	PMI38_03714	Pseudomonas sp. GM84	PATHWAY: Carbohydrate degradation; glycolysis; pyruvate from D-glyceraldehyde 3-phosphate: step 5/5. {ECO:0000256|RuleBase:RU000504}.	kinase activity [GO:0016301]; magnesium ion binding [GO:0000287]; potassium ion binding [GO:0030955]; pyruvate kinase activity [GO:0004743]	GO:0000287; GO:0004743; GO:0016301; GO:0030955	GO:0000287~magnesium ion binding;GO:0004743~pyruvate kinase activity;GO:0016301~kinase activity;GO:0030955~potassium ion binding	NA	NA
DBMBANCO_00378	424	tr|Q1ICU3|Q1ICU3_PSEE4	424	97.9	424	100	100	9	0	1	424	1	424	3.5e-231	Putative hydroxypyruvate reductase (EC 1.1.1.81)	PSEEN1669	Pseudomonas entomophila (strain L48)	NA	glycerate kinase activity [GO:0008887]; hydroxypyruvate reductase activity [GO:0016618]	GO:0008887; GO:0016618	GO:0008887~glycerate kinase activity;GO:0016618~hydroxypyruvate reductase activity	NA	NA
DBMBANCO_00379	297	tr|Q1ICU2|Q1ICU2_PSEE4	297	100	297	100	100	0	0	1	297	1	297	2.8e-163	Tartronic semialdehyde reductase (EC 1.1.1.60)	glxR PSEEN1670	Pseudomonas entomophila (strain L48)	NA	2-hydroxy-3-oxopropionate reductase activity [GO:0008679]; NAD binding [GO:0051287]; NADP binding [GO:0050661]; glyoxylate metabolic process [GO:0046487]	GO:0008679; GO:0046487; GO:0050661; GO:0051287	GO:0008679~2-hydroxy-3-oxopropionate reductase activity;GO:0050661~NADP binding;GO:0051287~NAD binding	GO:0046487~glyoxylate metabolic process	NA
DBMBANCO_00380	260	tr|A0A135NPD9|A0A135NPD9_9PSED	260	97.7	260	100	100	6	0	1	260	1	260	1.8e-145	Hydroxypyruvate isomerase	hyi BTA49_14310 CLJ08_20810	Pseudomonas mosselii	NA	isomerase activity [GO:0016853]	GO:0016853	GO:0016853~isomerase activity	NA	NA
DBMBANCO_00381	591	tr|A0A135NPD2|A0A135NPD2_9PSED	591	99.3	591	100	100	4	0	1	591	1	591	0	Glyoxylate carboligase	gcl BTA49_14305 CLJ08_20815	Pseudomonas mosselii	NA	ligase activity [GO:0016874]; magnesium ion binding [GO:0000287]; tartronate-semialdehyde synthase activity [GO:0009028]; thiamine pyrophosphate binding [GO:0030976]; glyoxylate catabolic process [GO:0009436]	GO:0000287; GO:0009028; GO:0009436; GO:0016874; GO:0030976	GO:0000287~magnesium ion binding;GO:0009028~tartronate-semialdehyde synthase activity;GO:0016874~ligase activity;GO:0030976~thiamine pyrophosphate binding	GO:0009436~glyoxylate catabolic process	NA
DBMBANCO_00382	146	tr|Q1ICT9|Q1ICT9_PSEE4	146	99.3	146	100	100	1	0	1	146	1	146	3.3e-72	Uncharacterized protein	PSEEN1674	Pseudomonas entomophila (strain L48)	NA	NA	NA	NA	NA
DBMBANCO_00383	203	tr|Q1ICT8|Q1ICT8_PSEE4	203	99.5	203	100	100	1	0	1	203	1	203	3.2e-110	"Putative transcriptional regulator, TetR family"	PSEEN1675	Pseudomonas entomophila (strain L48)	NA	"DNA binding [GO:0003677]; negative regulation of transcription, DNA-templated [GO:0045892]"	GO:0003677; GO:0045892	GO:0003677~DNA binding	GO:0045892~negative regulation of transcription, DNA-templated	NA
DBMBANCO_00384	304	tr|Q1ICT7|Q1ICT7_PSEE4	304	96.7	304	100	100	10	0	1	304	1	304	4.8e-158	Uncharacterized protein	PSEEN1676	Pseudomonas entomophila (strain L48)	NA	integral component of membrane [GO:0016021]	GO:0016021	NA	NA	GO:0016021~integral component of membrane
DBMBANCO_00385	647	tr|Q1ICT6|Q1ICT6_PSEE4	647	94.1	646	99.85	99.85	38	0	1	646	1	646	0	Putative sulfatase	PSEEN1677	Pseudomonas entomophila (strain L48)	NA	integral component of membrane [GO:0016021]; metal ion binding [GO:0046872]; sulfuric ester hydrolase activity [GO:0008484]	GO:0008484; GO:0016021; GO:0046872	GO:0008484~sulfuric ester hydrolase activity;GO:0046872~metal ion binding	NA	GO:0016021~integral component of membrane
DBMBANCO_00386	102	tr|Q1ICT5|Q1ICT5_PSEE4	104	91.9	99	97.06	95.19	8	0	1	99	1	99	8.5e-43	Uncharacterized protein	PSEEN1678	Pseudomonas entomophila (strain L48)	NA	integral component of membrane [GO:0016021]	GO:0016021	NA	NA	GO:0016021~integral component of membrane
DBMBANCO_00387	260	tr|Q1ICT4|Q1ICT4_PSEE4	260	100	260	100	100	0	0	1	260	1	260	3.6e-154	Uncharacterized protein	PSEEN1679	Pseudomonas entomophila (strain L48)	NA	cell outer membrane [GO:0009279]	GO:0009279	NA	NA	GO:0009279~cell outer membrane
DBMBANCO_00388	284	tr|B0KPZ0|B0KPZ0_PSEPG	284	95.4	284	100	100	13	0	1	284	1	284	5.4e-164	Uncharacterized protein	PputGB1_3855	Pseudomonas putida (strain GB-1)	NA	cell outer membrane [GO:0009279]	GO:0009279	NA	NA	GO:0009279~cell outer membrane
DBMBANCO_00389	451	tr|Q1ICT2|Q1ICT2_PSEE4	451	99.3	451	100	100	3	0	1	451	1	451	6e-250	Putative Xanthine/uracil permease	PSEEN1681	Pseudomonas entomophila (strain L48)	NA	integral component of membrane [GO:0016021]; transmembrane transporter activity [GO:0022857]; nucleobase transport [GO:0015851]	GO:0015851; GO:0016021; GO:0022857	GO:0022857~transmembrane transporter activity	GO:0015851~nucleobase transport	GO:0016021~integral component of membrane
DBMBANCO_00390	439	tr|A0A126S7R7|A0A126S7R7_PSEPU	439	97.9	439	100	100	9	0	1	439	1	439	2.7e-255	Membrane protein related to purine degradation	AWT69_003476	Pseudomonas putida (Arthrobacter siderocapsulatus)	NA	integral component of membrane [GO:0016021]	GO:0016021	NA	NA	GO:0016021~integral component of membrane
DBMBANCO_00391	167	tr|A0A0F7Y1M3|A0A0F7Y1M3_9PSED	167	99.4	167	100	100	1	0	1	167	1	167	9.5e-92	Ureidoglycolate lyase (EC 4.3.2.3) (Ureidoglycolatase)	allA CCOS191_3710	Pseudomonas sp. CCOS 191	"PATHWAY: Nitrogen metabolism; (S)-allantoin degradation. {ECO:0000256|HAMAP-Rule:MF_00616, ECO:0000256|SAAS:SAAS00671779}."	ureidoglycolate hydrolase activity [GO:0004848]; ureidoglycolate lyase activity [GO:0050385]; allantoin catabolic process [GO:0000256]; purine nucleobase catabolic process [GO:0006145]	GO:0000256; GO:0004848; GO:0006145; GO:0050385	GO:0004848~ureidoglycolate hydrolase activity;GO:0050385~ureidoglycolate lyase activity	GO:0000256~allantoin catabolic process;GO:0006145~purine nucleobase catabolic process	NA
DBMBANCO_00392	171	tr|Q1ICS9|Q1ICS9_PSEE4	171	98.2	171	100	100	3	0	1	171	1	171	5e-88	OHCU_decarbox domain-containing protein	PSEEN1684	Pseudomonas entomophila (strain L48)	NA	allantoin biosynthetic process [GO:0019428]	GO:0019428	NA	GO:0019428~allantoin biosynthetic process	NA
DBMBANCO_00393	308	tr|Q1ICS8|Q1ICS8_PSEE4	308	99.4	308	100	100	2	0	1	308	1	308	9.7e-183	Putative polysaccharide deacetylase	PSEEN1685	Pseudomonas entomophila (strain L48)	NA	"hydrolase activity, acting on carbon-nitrogen (but not peptide) bonds [GO:0016810]; carbohydrate metabolic process [GO:0005975]"	GO:0005975; GO:0016810	GO:0016810~hydrolase activity, acting on carbon-nitrogen (but not peptide) bonds	GO:0005975~carbohydrate metabolic process	NA
DBMBANCO_00394	117	tr|Q1ICS7|Q1ICS7_PSEE4	117	96.6	117	100	100	4	0	1	117	1	117	1.7e-58	5-hydroxyisourate hydrolase (HIU hydrolase) (HIUHase) (EC 3.5.2.17)	PSEEN1686	Pseudomonas entomophila (strain L48)	NA	hydroxyisourate hydrolase activity [GO:0033971]; purine nucleobase metabolic process [GO:0006144]	GO:0006144; GO:0033971	GO:0033971~hydroxyisourate hydrolase activity	GO:0006144~purine nucleobase metabolic process	NA
DBMBANCO_00395	334	tr|Q1ICS6|Q1ICS6_PSEE4	334	96.4	334	100	100	12	0	1	334	1	334	2.2e-172	Putative aspartate semialdehyde deshydrogenase (EC 1.2.1.11)	PSEEN1687	Pseudomonas entomophila (strain L48)	NA	aspartate-semialdehyde dehydrogenase activity [GO:0004073]; NAD binding [GO:0051287]; protein dimerization activity [GO:0046983]; cellular amino acid biosynthetic process [GO:0008652]	GO:0004073; GO:0008652; GO:0046983; GO:0051287	GO:0004073~aspartate-semialdehyde dehydrogenase activity;GO:0046983~protein dimerization activity;GO:0051287~NAD binding	GO:0008652~cellular amino acid biosynthetic process	NA
DBMBANCO_00396	893	tr|Q1ICS5|Q1ICS5_PSEE4	891	97	893	100	100	25	1	1	893	1	891	0	LysM domain-containing protein	PSEEN1688	Pseudomonas entomophila (strain L48)	NA	integral component of membrane [GO:0016021]	GO:0016021	NA	NA	GO:0016021~integral component of membrane
DBMBANCO_00397	284	tr|Q1ICS4|Q1ICS4_PSEE4	284	97.9	284	100	100	6	0	1	284	1	284	2.5e-161	tRNA pseudouridine synthase A (EC 5.4.99.12) (tRNA pseudouridine(38-40) synthase) (tRNA pseudouridylate synthase I) (tRNA-uridine isomerase I)	truA PSEEN1689	Pseudomonas entomophila (strain L48)	NA	lyase activity [GO:0016829]; RNA binding [GO:0003723]; tRNA pseudouridine synthase activity [GO:0106029]; tRNA pseudouridine synthesis [GO:0031119]	GO:0003723; GO:0016829; GO:0031119; GO:0106029	GO:0003723~RNA binding;GO:0016829~lyase activity	GO:0031119~tRNA pseudouridine synthesis	NA
DBMBANCO_00398	206	sp|Q1ICS3|TRPF_PSEE4	206	95.6	206	100	100	9	0	1	206	1	206	9.9e-107	N-(5'-phosphoribosyl)anthranilate isomerase (PRAI) (EC 5.3.1.24)	trpF PSEEN1690	Pseudomonas entomophila (strain L48)	PATHWAY: Amino-acid biosynthesis; L-tryptophan biosynthesis; L-tryptophan from chorismate: step 3/5. {ECO:0000255|HAMAP-Rule:MF_00135}.	phosphoribosylanthranilate isomerase activity [GO:0004640]; tryptophan biosynthetic process [GO:0000162]	GO:0000162; GO:0004640	GO:0004640~phosphoribosylanthranilate isomerase activity	GO:0000162~tryptophan biosynthetic process	NA
DBMBANCO_00399	297	sp|Q1ICS2|ACCD_PSEE4	297	100	297	100	100	0	0	1	297	1	297	2.6e-164	Acetyl-coenzyme A carboxylase carboxyl transferase subunit beta (ACCase subunit beta) (Acetyl-CoA carboxylase carboxyltransferase subunit beta) (EC 2.1.3.15)	accD PSEEN1691	Pseudomonas entomophila (strain L48)	PATHWAY: Lipid metabolism; malonyl-CoA biosynthesis; malonyl-CoA from acetyl-CoA: step 1/1. {ECO:0000255|HAMAP-Rule:MF_01395}.	acetyl-CoA carboxylase complex [GO:0009317]; acetyl-CoA carboxylase activity [GO:0003989]; ATP binding [GO:0005524]; carboxyl- or carbamoyltransferase activity [GO:0016743]; zinc ion binding [GO:0008270]; fatty acid biosynthetic process [GO:0006633]; malonyl-CoA biosynthetic process [GO:2001295]	GO:0003989; GO:0005524; GO:0006633; GO:0008270; GO:0009317; GO:0016743; GO:2001295	GO:0003989~acetyl-CoA carboxylase activity;GO:0005524~ATP binding;GO:0008270~zinc ion binding;GO:0016743~carboxyl- or carbamoyltransferase activity	GO:0006633~fatty acid biosynthetic process;GO:2001295~malonyl-CoA biosynthetic process	GO:0009317~acetyl-CoA carboxylase complex
DBMBANCO_00400	435	tr|Q1ICS1|Q1ICS1_PSEE4	435	93.6	435	100	100	28	0	1	435	1	435	1.9e-232	Folylpolyglutamate synthase (EC 6.3.2.12) (EC 6.3.2.17)	folC PSEEN1692	Pseudomonas entomophila (strain L48)	NA	ATP binding [GO:0005524]; dihydrofolate synthase activity [GO:0008841]; tetrahydrofolylpolyglutamate synthase activity [GO:0004326]	GO:0004326; GO:0005524; GO:0008841	GO:0004326~tetrahydrofolylpolyglutamate synthase activity;GO:0005524~ATP binding;GO:0008841~dihydrofolate synthase activity	NA	NA
DBMBANCO_00401	226	tr|Q1ICS0|Q1ICS0_PSEE4	226	95.1	226	100	100	11	0	1	226	1	226	1.2e-116	SPOR domain-containing protein	PSEEN1693	Pseudomonas entomophila (strain L48)	NA	integral component of membrane [GO:0016021]; peptidoglycan binding [GO:0042834]	GO:0016021; GO:0042834	GO:0042834~peptidoglycan binding	NA	GO:0016021~integral component of membrane
DBMBANCO_00402	184	tr|Q1ICR9|Q1ICR9_PSEE4	184	100	184	100	100	0	0	1	184	1	184	3.4e-98	Putative bacteriocin production protein CvpA	PSEEN1694	Pseudomonas entomophila (strain L48)	NA	integral component of membrane [GO:0016021]; toxin biosynthetic process [GO:0009403]	GO:0009403; GO:0016021	NA	GO:0009403~toxin biosynthetic process	GO:0016021~integral component of membrane
DBMBANCO_00403	501	tr|Q1ICR8|Q1ICR8_PSEE4	501	99.6	501	100	100	2	0	1	501	1	501	3.6e-288	Amidophosphoribosyltransferase (ATase) (EC 2.4.2.14) (Glutamine phosphoribosylpyrophosphate amidotransferase) (GPATase)	purF PSEEN1695	Pseudomonas entomophila (strain L48)	"PATHWAY: Purine metabolism; IMP biosynthesis via de novo pathway; N(1)-(5-phospho-D-ribosyl)glycinamide from 5-phospho-alpha-D-ribose 1-diphosphate: step 1/2. {ECO:0000256|HAMAP-Rule:MF_01931, ECO:0000256|PIRNR:PIRNR000485}."	amidophosphoribosyltransferase activity [GO:0004044]; magnesium ion binding [GO:0000287]; 'de novo' IMP biosynthetic process [GO:0006189]; glutamine metabolic process [GO:0006541]; nucleoside metabolic process [GO:0009116]; purine nucleobase biosynthetic process [GO:0009113]	GO:0000287; GO:0004044; GO:0006189; GO:0006541; GO:0009113; GO:0009116	GO:0000287~magnesium ion binding;GO:0004044~amidophosphoribosyltransferase activity	GO:0006189~'de novo' IMP biosynthetic process;GO:0006541~glutamine metabolic process;GO:0009113~purine nucleobase biosynthetic process;GO:0009116~nucleoside metabolic process	NA
DBMBANCO_00404	403	tr|Q1ICR7|Q1ICR7_PSEE4	403	98.8	403	100	100	5	0	1	403	1	403	3e-224	O-succinylhomoserine sulfhydrylase (OSH sulfhydrylase) (OSHS sulfhydrylase) (EC 2.5.1.-)	metZ PSEEN1696	Pseudomonas entomophila (strain L48)	PATHWAY: Amino-acid biosynthesis; L-methionine biosynthesis via de novo pathway; L-homocysteine from O-succinyl-L-homoserine: step 1/1. {ECO:0000256|HAMAP-Rule:MF_02056}.	"pyridoxal phosphate binding [GO:0030170]; transferase activity, transferring alkyl or aryl (other than methyl) groups [GO:0016765]; 'de novo' L-methionine biosynthetic process [GO:0071266]; homocysteine biosynthetic process [GO:0071268]; transsulfuration [GO:0019346]"	GO:0016765; GO:0019346; GO:0030170; GO:0071266; GO:0071268	GO:0016765~transferase activity, transferring alkyl or aryl (other than methyl) groups;GO:0030170~pyridoxal phosphate binding	GO:0019346~transsulfuration;GO:0071266~'de novo' L-methionine biosynthetic process;GO:0071268~homocysteine biosynthetic process	NA
DBMBANCO_00405	257	tr|Q1ICR6|Q1ICR6_PSEE4	257	98.8	256	99.61	99.61	3	0	1	256	1	256	1.2e-141	"Putative oxidoreductase, short chain dehydrogenase/reductase family"	PSEEN1697	Pseudomonas entomophila (strain L48)	NA	oxidoreductase activity [GO:0016491]	GO:0016491	GO:0016491~oxidoreductase activity	NA	NA
DBMBANCO_00411	269	tr|Q1ICR4|Q1ICR4_PSEE4	270	89.3	272	100	100	24	2	1	269	1	270	2e-128	Uncharacterized protein	PSEEN1700	Pseudomonas entomophila (strain L48)	NA	NA	NA	NA	NA
DBMBANCO_00412	346	tr|Q1ICR3|Q1ICR3_PSEE4	346	96.5	346	100	100	12	0	1	346	1	346	4.1e-190	"Putative transcriptional regulator, AraC family"	PSEEN1701	Pseudomonas entomophila (strain L48)	NA	DNA-binding transcription factor activity [GO:0003700]; sequence-specific DNA binding [GO:0043565]	GO:0003700; GO:0043565	GO:0003700~sequence-specific DNA binding transcription factor activity;GO:0043565~sequence-specific DNA binding	NA	NA
DBMBANCO_00413	372	tr|Q1ICR2|Q1ICR2_PSEE4	372	91.9	372	100	100	30	0	1	372	1	372	2.8e-200	CN hydrolase domain-containing protein	PSEEN1702	Pseudomonas entomophila (strain L48)	NA	nitrogen compound metabolic process [GO:0006807]	GO:0006807	NA	GO:0006807~nitrogen compound metabolic process	NA
DBMBANCO_00414	678	tr|Q1ICR1|Q1ICR1_PSEE4	678	99	678	100	100	7	0	1	678	1	678	0	"2,4-dienoyl-CoA reductase (EC 1.3.1.34)"	fadH PSEEN1703	Pseudomonas entomophila (strain L48)	NA	"2,4-dienoyl-CoA reductase (NADPH) activity [GO:0008670]; FMN binding [GO:0010181]"	GO:0008670; GO:0010181	GO:0008670~2,4-dienoyl-CoA reductase (NADPH) activity;GO:0010181~FMN binding	NA	NA
DBMBANCO_00415	297	tr|Q1ICR0|Q1ICR0_PSEE4	297	91.2	297	100	100	26	0	1	297	1	297	4.2e-159	Putative 1-aminocyclopropane-1-carboxylate deaminase (EC 3.5.99.7)	PSEEN1704	Pseudomonas entomophila (strain L48)	NA	1-aminocyclopropane-1-carboxylate deaminase activity [GO:0008660]	GO:0008660	GO:0008660~1-aminocyclopropane-1-carboxylate deaminase activity	NA	NA
DBMBANCO_00416	181	tr|Q1ICQ9|Q1ICQ9_PSEE4	181	97.8	181	100	100	4	0	1	181	1	181	2.1e-100	Putative cytochrome b(561)	PSEEN1705	Pseudomonas entomophila (strain L48)	NA	integral component of membrane [GO:0016021]; electron transfer activity [GO:0009055]; respiratory electron transport chain [GO:0022904]	GO:0009055; GO:0016021; GO:0022904	GO:0009055~electron carrier activity	GO:0022904~respiratory electron transport chain	GO:0016021~integral component of membrane
DBMBANCO_00417	539	tr|Q1ICQ8|Q1ICQ8_PSEE4	539	98.7	539	100	100	7	0	1	539	1	539	0	Uncharacterized protein	PSEEN1706	Pseudomonas entomophila (strain L48)	NA	NA	NA	NA	NA
DBMBANCO_00418	310	tr|Q1ICQ7|Q1ICQ7_PSEE4	311	88.4	310	100	99.68	36	0	1	310	2	311	8.6e-163	Uncharacterized protein	PSEEN1707	Pseudomonas entomophila (strain L48)	NA	NA	NA	NA	NA
DBMBANCO_00419	296	tr|A0A0F7XW12|A0A0F7XW12_9PSED	296	100	296	100	100	0	0	1	296	1	296	1.1e-167	NAD kinase (EC 2.7.1.23) (ATP-dependent NAD kinase)	ppnK nadK CCOS191_1565	Pseudomonas sp. CCOS 191	NA	cytoplasm [GO:0005737]; ATP binding [GO:0005524]; metal ion binding [GO:0046872]; NAD+ kinase activity [GO:0003951]; NAD metabolic process [GO:0019674]; NADP biosynthetic process [GO:0006741]	GO:0003951; GO:0005524; GO:0005737; GO:0006741; GO:0019674; GO:0046872	GO:0003951~NAD+ kinase activity;GO:0005524~ATP binding;GO:0046872~metal ion binding	GO:0006741~NADP biosynthetic process;GO:0019674~NAD metabolic process	GO:0005737~cytoplasm
DBMBANCO_00420	323	tr|Q1ICQ5|Q1ICQ5_PSEE4	323	98.1	323	100	100	6	0	1	323	1	323	7.3e-189	Putative serine/threonine protein phosphatase	PSEEN1709	Pseudomonas entomophila (strain L48)	NA	hydrolase activity [GO:0016787]	GO:0016787	GO:0016787~hydrolase activity	NA	NA
DBMBANCO_00421	292	tr|A0A0F7Y359|A0A0F7Y359_9PSED	294	86.7	294	100	100	37	2	1	292	1	294	4.2e-143	Peptidase S54	CCOS191_1567	Pseudomonas sp. CCOS 191	NA	integral component of membrane [GO:0016021]; serine-type endopeptidase activity [GO:0004252]	GO:0004252; GO:0016021	GO:0004252~serine-type endopeptidase activity	NA	GO:0016021~integral component of membrane
DBMBANCO_00422	86	tr|A0A135NL94|A0A135NL94_9PSED	86	100	86	100	100	0	0	1	86	1	86	3.9e-41	DUF1315 domain-containing protein (DUF1315 family protein)	BTA49_24655 CLJ08_21250 DMX06_20380	Pseudomonas mosselii	NA	NA	NA	NA	NA
DBMBANCO_00423	276	tr|A0A0F7XUN9|A0A0F7XUN9_9PSED	276	97.5	276	100	100	7	0	1	276	1	276	1.9e-153	Uncharacterized protein	CCOS191_1569	Pseudomonas sp. CCOS 191	NA	NA	NA	NA	NA
DBMBANCO_00424	885	tr|Q1ICQ1|Q1ICQ1_PSEE4	885	95.9	885	100	100	36	0	1	885	1	885	0	Aminopeptidase N (EC 3.4.11.2)	pepN PSEEN1713	Pseudomonas entomophila (strain L48)	NA	aminopeptidase activity [GO:0004177]; metallopeptidase activity [GO:0008237]; zinc ion binding [GO:0008270]	GO:0004177; GO:0008237; GO:0008270	GO:0004177~aminopeptidase activity;GO:0008237~metallopeptidase activity;GO:0008270~zinc ion binding	NA	NA
DBMBANCO_00425	338	tr|Q1ICQ0|Q1ICQ0_PSEE4	338	97.6	338	100	100	8	0	1	338	1	338	1e-185	PSII_BNR domain-containing protein	PSEEN1714	Pseudomonas entomophila (strain L48)	NA	NA	NA	NA	NA
DBMBANCO_00426	800	tr|Q1ICP9|Q1ICP9_PSEE4	800	99.1	800	100	100	7	0	1	800	1	800	0	SSD domain-containing protein	PSEEN1715	Pseudomonas entomophila (strain L48)	NA	integral component of membrane [GO:0016021]	GO:0016021	NA	NA	GO:0016021~integral component of membrane
DBMBANCO_00427	95	tr|Q1ICP8|Q1ICP8_PSEE4	105	92.6	95	100	90.48	7	0	1	95	11	105	8.5e-45	Uncharacterized protein	PSEEN1716	Pseudomonas entomophila (strain L48)	NA	NA	NA	NA	NA
DBMBANCO_00428	375	tr|Q1ICP7|Q1ICP7_PSEE4	362	94.8	362	96.53	100	19	0	14	375	1	362	1e-194	Uncharacterized protein	PSEEN1717	Pseudomonas entomophila (strain L48)	NA	NA	NA	NA	NA
DBMBANCO_00429	58	tr|Q1ICP6|Q1ICP6_PSEE4	58	98.3	58	100	100	1	0	1	58	1	58	1.9e-23	Uncharacterized protein	PSEEN1719	Pseudomonas entomophila (strain L48)	NA	NA	NA	NA	NA
DBMBANCO_00430	197	tr|Q1ICP5|Q1ICP5_PSEE4	199	93.4	197	100	98.99	13	0	1	197	3	199	9.8e-104	Putative glutathione S-transferase	PSEEN1720	Pseudomonas entomophila (strain L48)	NA	transferase activity [GO:0016740]	GO:0016740	GO:0016740~transferase activity	NA	NA
DBMBANCO_00431	1214	tr|Q1ICP4|Q1ICP4_PSEE4	1214	94.2	1214	100	100	71	0	1	1214	1	1214	0	Exonuclease SbcC	sbcC PSEEN1721	Pseudomonas entomophila (strain L48)	NA	exonuclease activity [GO:0004527]	GO:0004527	GO:0004527~exonuclease activity	NA	NA
DBMBANCO_00432	412	tr|Q1ICP3|Q1ICP3_PSEE4	412	98.3	412	100	100	7	0	1	412	1	412	2.3e-232	Nuclease SbcCD subunit D	sbcD PSEEN1722	Pseudomonas entomophila (strain L48)	NA	3'-5' exonuclease activity [GO:0008408]; endonuclease activity [GO:0004519]; DNA recombination [GO:0006310]; DNA replication [GO:0006260]	GO:0004519; GO:0006260; GO:0006310; GO:0008408	GO:0004519~endonuclease activity;GO:0008408~3'-5' exonuclease activity	GO:0006260~DNA replication;GO:0006310~DNA recombination	NA
DBMBANCO_00434	139	tr|Q1ICP2|Q1ICP2_PSEE4	139	99.3	139	100	100	1	0	1	139	1	139	3.9e-75	Uncharacterized protein	PSEEN1724	Pseudomonas entomophila (strain L48)	NA	integral component of membrane [GO:0016021]	GO:0016021	NA	NA	GO:0016021~integral component of membrane
DBMBANCO_00435	541	tr|Q1ICP1|Q1ICP1_PSEE4	541	96.7	541	100	100	18	0	1	541	1	541	5.1e-304	Uncharacterized protein	PSEEN1725	Pseudomonas entomophila (strain L48)	NA	integral component of membrane [GO:0016021]	GO:0016021	NA	NA	GO:0016021~integral component of membrane
DBMBANCO_00436	570	tr|Q1ICP0|Q1ICP0_PSEE4	572	96.7	572	100	100	17	1	1	570	1	572	0	TPR_REGION domain-containing protein	PSEEN1726	Pseudomonas entomophila (strain L48)	NA	integral component of membrane [GO:0016021]	GO:0016021	NA	NA	GO:0016021~integral component of membrane
DBMBANCO_00437	358	tr|Q1ICN9|Q1ICN9_PSEE4	358	99.4	358	100	100	2	0	1	358	1	358	9.2e-201	VWFA domain-containing protein	PSEEN1727	Pseudomonas entomophila (strain L48)	NA	integral component of membrane [GO:0016021]	GO:0016021	NA	NA	GO:0016021~integral component of membrane
DBMBANCO_00438	164	tr|Q1ICN8|Q1ICN8_PSEE4	164	95.7	164	100	100	7	0	1	164	1	164	7.1e-92	Uncharacterized protein	PSEEN1728	Pseudomonas entomophila (strain L48)	NA	integral component of membrane [GO:0016021]	GO:0016021	NA	NA	GO:0016021~integral component of membrane
DBMBANCO_00439	314	tr|Q1ICN7|Q1ICN7_PSEE4	314	98.7	314	100	100	4	0	1	314	1	314	3.2e-173	DUF58 domain-containing protein	PSEEN1729	Pseudomonas entomophila (strain L48)	NA	NA	NA	NA	NA
DBMBANCO_00440	319	tr|A0A135NL80|A0A135NL80_9PSED	319	100	319	100	100	0	0	1	319	1	319	1.5e-173	AAA family ATPase (MoxR family ATPase)	BTA49_24730 CLJ08_21325	Pseudomonas mosselii	NA	ATP binding [GO:0005524]; ATPase activity [GO:0016887]	GO:0005524; GO:0016887	GO:0005524~ATP binding;GO:0016887~ATPase activity	NA	NA
DBMBANCO_00441	112	tr|A0A132DAI8|A0A132DAI8_BURVI	109	64.8	105	93.75	96.33	37	0	1	105	1	105	3.2e-35	Uncharacterized protein	WK24_10735 WK32_16650	Burkholderia vietnamiensis	NA	NA	NA	NA	NA
DBMBANCO_00442	151	tr|Q0BIU3|Q0BIU3_BURCM	151	57	151	100	100	65	0	1	151	1	151	1.4e-41	Uncharacterized protein	Bamb_0370	Burkholderia ambifaria (strain ATCC BAA-244 / AMMD) (Burkholderia cepacia (strain AMMD))	NA	NA	NA	NA	NA
DBMBANCO_00443	475	tr|Q1IE75|Q1IE75_PSEE4	1550	95.5	446	93.89	28.77	20	0	1	446	1	446	1.7e-242	Uncharacterized protein	PSEEN1135	Pseudomonas entomophila (strain L48)	NA	NA	NA	NA	NA
DBMBANCO_00444	442	tr|Q1ICN2|Q1ICN2_PSEE4	442	98	442	100	100	9	0	1	442	1	442	1.5e-245	Putative MFS tranporter	PSEEN1735	Pseudomonas entomophila (strain L48)	NA	integral component of membrane [GO:0016021]; transmembrane transporter activity [GO:0022857]	GO:0016021; GO:0022857	GO:0022857~transmembrane transporter activity	NA	GO:0016021~integral component of membrane
DBMBANCO_00445	397	tr|Q1ICN1|Q1ICN1_PSEE4	397	96.5	397	100	100	14	0	1	397	1	397	8e-222	DAO domain-containing protein	PSEEN1736	Pseudomonas entomophila (strain L48)	NA	oxidoreductase activity [GO:0016491]	GO:0016491	GO:0016491~oxidoreductase activity	NA	NA
DBMBANCO_00446	236	tr|Q1ICN0|Q1ICN0_PSEE4	236	95.3	236	100	100	11	0	1	236	1	236	6.4e-118	"Putative transcriptional regulator, GntR family"	PSEEN1737	Pseudomonas entomophila (strain L48)	NA	DNA binding [GO:0003677]; DNA-binding transcription factor activity [GO:0003700]	GO:0003677; GO:0003700	GO:0003677~DNA binding;GO:0003700~sequence-specific DNA binding transcription factor activity	NA	NA
DBMBANCO_00447	117	tr|Q1ICM9|Q1ICM9_PSEE4	117	96.6	117	100	100	4	0	1	117	1	117	7e-57	Uncharacterized protein	PSEEN1739	Pseudomonas entomophila (strain L48)	NA	NA	NA	NA	NA
DBMBANCO_00448	1621	tr|Q1ICM8|Q1ICM8_PSEE4	1621	99.4	1621	100	100	9	0	1	1621	1	1621	0	NAD-specific glutamate dehydrogenase arginine inducible (EC 1.4.1.2)	gdhB PSEEN1740	Pseudomonas entomophila (strain L48)	NA	glutamate dehydrogenase (NAD+) activity [GO:0004352]; glutamate catabolic process to 2-oxoglutarate [GO:0019551]	GO:0004352; GO:0019551	GO:0004352~glutamate dehydrogenase (NAD+) activity	GO:0019551~glutamate catabolic process to 2-oxoglutarate	NA
DBMBANCO_00449	272	sp|Q1ICM7|PSRP_PSEE4	272	99.6	272	100	100	1	0	1	272	1	272	6.6e-151	"Putative phosphoenolpyruvate synthase regulatory protein (PEP synthase regulatory protein) (PSRP) (EC 2.7.11.33) (EC 2.7.4.28) (Pyruvate, water dikinase regulatory protein)"	PSEEN1741	Pseudomonas entomophila (strain L48)	NA	"ADP binding [GO:0043531]; ATP binding [GO:0005524]; phosphotransferase activity, phosphate group as acceptor [GO:0016776]; protein serine/threonine kinase activity [GO:0004674]; protein dephosphorylation [GO:0006470]"	GO:0004674; GO:0005524; GO:0006470; GO:0016776; GO:0043531	GO:0004674~protein serine/threonine kinase activity;GO:0005524~ATP binding;GO:0016776~phosphotransferase activity, phosphate group as acceptor;GO:0043531~ADP binding	GO:0006470~protein dephosphorylation	NA
DBMBANCO_00450	791	tr|Q1ICM6|Q1ICM6_PSEE4	791	98.6	791	100	100	11	0	1	791	1	791	0	"Phosphoenolpyruvate synthase (PEP synthase) (EC 2.7.9.2) (Pyruvate, water dikinase)"	ppsA PSEEN1742	Pseudomonas entomophila (strain L48)	PATHWAY: Carbohydrate biosynthesis; gluconeogenesis. {ECO:0000256|PIRNR:PIRNR000854}.	"ATP binding [GO:0005524]; metal ion binding [GO:0046872]; pyruvate, water dikinase activity [GO:0008986]; gluconeogenesis [GO:0006094]; pyruvate metabolic process [GO:0006090]"	GO:0005524; GO:0006090; GO:0006094; GO:0008986; GO:0046872	GO:0005524~ATP binding;GO:0008986~pyruvate, water dikinase activity;GO:0046872~metal ion binding	GO:0006090~pyruvate metabolic process;GO:0006094~gluconeogenesis	NA
DBMBANCO_00451	332	tr|Q1ICM5|Q1ICM5_PSEE4	330	96.3	327	98.49	99.09	12	0	1	327	1	327	1.9e-184	"Putative hydrolase, alpha/beta fold family"	PSEEN1743	Pseudomonas entomophila (strain L48)	NA	hydrolase activity [GO:0016787]	GO:0016787	GO:0016787~hydrolase activity	NA	NA
DBMBANCO_00452	163	sp|Q1ICM4|RRAAH_PSEE4	163	99.4	163	100	100	1	0	1	163	1	163	3.6e-88	Putative 4-hydroxy-4-methyl-2-oxoglutarate aldolase (HMG aldolase) (EC 4.1.3.17) (Oxaloacetate decarboxylase) (OAA decarboxylase) (EC 4.1.1.112) (Regulator of ribonuclease activity homolog) (RraA-like protein)	PSEEN1744	Pseudomonas entomophila (strain L48)	NA	4-hydroxy-4-methyl-2-oxoglutarate aldolase activity [GO:0047443]; metal ion binding [GO:0046872]; oxaloacetate decarboxylase activity [GO:0008948]; ribonuclease inhibitor activity [GO:0008428]; regulation of RNA metabolic process [GO:0051252]	GO:0008428; GO:0008948; GO:0046872; GO:0047443; GO:0051252	GO:0008428~ribonuclease inhibitor activity;GO:0008948~oxaloacetate decarboxylase activity;GO:0046872~metal ion binding;GO:0047443~4-hydroxy-4-methyl-2-oxoglutarate aldolase activity	GO:0051252~regulation of RNA metabolic process	NA
DBMBANCO_00453	331	tr|Q1ICM3|Q1ICM3_PSEE4	331	97.6	331	100	100	8	0	1	331	1	331	7.5e-181	Putative metal ion transporter CmaX protein	PSEEN1745	Pseudomonas entomophila (strain L48)	NA	integral component of membrane [GO:0016021]	GO:0016021	NA	NA	GO:0016021~integral component of membrane
DBMBANCO_00454	87	tr|Q1ICM2|Q1ICM2_PSEE4	87	100	87	100	100	0	0	1	87	1	87	1e-41	Uncharacterized protein	PSEEN1747	Pseudomonas entomophila (strain L48)	NA	NA	NA	NA	NA
DBMBANCO_00455	274	tr|Q1ICM1|Q1ICM1_PSEE4	274	98.2	274	100	100	5	0	1	274	1	274	9e-140	Uncharacterized protein	PSEEN1748	Pseudomonas entomophila (strain L48)	NA	integral component of membrane [GO:0016021]; transmembrane transport [GO:0055085]	GO:0016021; GO:0055085	NA	GO:0055085~transmembrane transport	GO:0016021~integral component of membrane
DBMBANCO_00456	188	tr|Q1ICM0|Q1ICM0_PSEE4	196	100	188	100	95.92	0	0	1	188	9	196	3.5e-103	RNA polymerase sigma factor	sigX PSEEN1749	Pseudomonas entomophila (strain L48)	NA	"DNA binding [GO:0003677]; DNA-binding transcription factor activity [GO:0003700]; sigma factor activity [GO:0016987]; DNA-templated transcription, initiation [GO:0006352]"	GO:0003677; GO:0003700; GO:0006352; GO:0016987	GO:0003677~DNA binding;GO:0003700~sequence-specific DNA binding transcription factor activity;GO:0016987~sigma factor activity	GO:0006352~DNA-templated transcription, initiation	NA
DBMBANCO_00457	346	tr|Q1ICL9|Q1ICL9_PSEE4	346	98.8	346	100	100	4	0	1	346	1	346	2.3e-196	Outer membrane protein OprF	oprF PSEEN1750	Pseudomonas entomophila (strain L48)	NA	cell outer membrane [GO:0009279]; integral component of membrane [GO:0016021]; calcium ion binding [GO:0005509]	GO:0005509; GO:0009279; GO:0016021	GO:0005509~calcium ion binding	NA	GO:0009279~cell outer membrane;GO:0016021~integral component of membrane
DBMBANCO_00458	556	tr|Q1ICL8|Q1ICL8_PSEE4	556	90.8	556	100	100	51	0	1	556	1	556	3.2e-301	Putative bifunctional serine/threonine-protein kinase and phosphatase (EC 2.7.1.-) (EC 3.1.3.-)	PSEEN1751	Pseudomonas entomophila (strain L48)	NA	integral component of membrane [GO:0016021]; ATP binding [GO:0005524]; hydrolase activity [GO:0016787]; protein kinase activity [GO:0004672]	GO:0004672; GO:0005524; GO:0016021; GO:0016787	GO:0004672~protein kinase activity;GO:0005524~ATP binding;GO:0016787~hydrolase activity	NA	GO:0016021~integral component of membrane
DBMBANCO_00459	403	tr|Q1ICL7|Q1ICL7_PSEE4	403	98	403	100	100	8	0	1	403	1	403	9.3e-226	Nitrate/nitrite transporter	nasA PSEEN1752	Pseudomonas entomophila (strain L48)	NA	integral component of membrane [GO:0016021]; plasma membrane [GO:0005886]; nitrate transmembrane transporter activity [GO:0015112]; nitrite transmembrane transporter activity [GO:0015113]; nitrate assimilation [GO:0042128]	GO:0005886; GO:0015112; GO:0015113; GO:0016021; GO:0042128	GO:0015112~nitrate transmembrane transporter activity;GO:0015113~nitrite transmembrane transporter activity	GO:0042128~nitrate assimilation	GO:0005886~plasma membrane;GO:0016021~integral component of membrane
DBMBANCO_00460	191	tr|Q1ICL6|Q1ICL6_PSEE4	191	98.4	191	100	100	3	0	1	191	1	191	3.9e-97	Response regulator NasT	nasT PSEEN1753	Pseudomonas entomophila (strain L48)	NA	RNA binding [GO:0003723]; phosphorelay signal transduction system [GO:0000160]	GO:0000160; GO:0003723	GO:0003723~RNA binding	GO:0000160~phosphorelay signal transduction system	NA
DBMBANCO_00461	421	tr|Q1ICL5|Q1ICL5_PSEE4	397	97.7	397	94.3	100	9	0	25	421	1	397	1.6e-228	Putative nitrate-binding protein NasS	PSEEN1754	Pseudomonas entomophila (strain L48)	NA	NA	NA	NA	NA
DBMBANCO_00462	340	sp|Q1ICL4|PYRD_PSEE4	340	98.8	340	100	100	4	0	1	340	1	340	7.9e-186	Dihydroorotate dehydrogenase (quinone) (EC 1.3.5.2) (DHOdehase) (DHOD) (DHODase) (Dihydroorotate oxidase)	pyrD PSEEN1755	Pseudomonas entomophila (strain L48)	PATHWAY: Pyrimidine metabolism; UMP biosynthesis via de novo pathway; orotate from (S)-dihydroorotate (quinone route): step 1/1. {ECO:0000255|HAMAP-Rule:MF_00225}.	cytoplasm [GO:0005737]; plasma membrane [GO:0005886]; dihydroorotate dehydrogenase activity [GO:0004152]; 'de novo' pyrimidine nucleobase biosynthetic process [GO:0006207]; 'de novo' UMP biosynthetic process [GO:0044205]	GO:0004152; GO:0005737; GO:0005886; GO:0006207; GO:0044205	GO:0004152~dihydroorotate dehydrogenase activity	GO:0006207~'de novo' pyrimidine nucleobase biosynthetic process;GO:0044205~'de novo' UMP biosynthetic process	GO:0005737~cytoplasm;GO:0005886~plasma membrane
DBMBANCO_00463	71	tr|A0A126S783|A0A126S783_PSEPU	71	100	71	100	100	0	0	1	71	1	71	3.1e-36	Ribosome modulation factor (RMF)	rmf AWT69_003362 B7H18_22600 B7H19_28095 B8W72_12780 BL240_05130 CBL13_00179 CBP06_19320 CR511_08070 CR512_18870 D0O09_26575 E2H86_14215 E4195_13555 E4L40_12090 E6B08_08830 EFJ98_13105 EFK07_16890 EQ845_24385 NCTC7914_04839 NCTC912_03548	Pseudomonas putida (Arthrobacter siderocapsulatus)	NA	cytoplasm [GO:0005737]; regulation of translation [GO:0006417]	GO:0005737; GO:0006417	NA	GO:0006417~regulation of translation	GO:0005737~cytoplasm
DBMBANCO_00464	730	sp|Q1ICL2|RLMKL_PSEE4	730	98.9	730	100	100	8	0	1	730	1	730	0	Ribosomal RNA large subunit methyltransferase K/L [Includes: 23S rRNA m2G2445 methyltransferase (EC 2.1.1.173) (rRNA (guanine-N(2)-)-methyltransferase RlmL); 23S rRNA m7G2069 methyltransferase (EC 2.1.1.264) (rRNA (guanine-N(7)-)-methyltransferase RlmK)]	rlmL PSEEN1757	Pseudomonas entomophila (strain L48)	NA	cytoplasm [GO:0005737]; 23S rRNA (guanine(2445)-N(2))-methyltransferase activity [GO:0052915]; RNA binding [GO:0003723]; rRNA (guanine-N7-)-methyltransferase activity [GO:0070043]	GO:0003723; GO:0005737; GO:0052915; GO:0070043	GO:0003723~RNA binding;GO:0052915~23S rRNA (guanine(2445)-N(2))-methyltransferase activity;GO:0070043~rRNA (guanine-N7-)-methyltransferase activity	NA	GO:0005737~cytoplasm
DBMBANCO_00465	798	tr|Q1ICL1|Q1ICL1_PSEE4	798	96.9	798	100	100	25	0	1	798	1	798	0	Putative sensory box protein	PSEEN1758	Pseudomonas entomophila (strain L48)	NA	integral component of membrane [GO:0016021]	GO:0016021	NA	NA	GO:0016021~integral component of membrane
DBMBANCO_00466	449	tr|Q1ICL0|Q1ICL0_PSEE4	449	99.8	449	100	100	1	0	1	449	1	449	4.2e-251	Putative transporter	PSEEN1759	Pseudomonas entomophila (strain L48)	NA	integral component of membrane [GO:0016021]; nucleobase transmembrane transporter activity [GO:0015205]	GO:0015205; GO:0016021	GO:0015205~nucleobase transmembrane transporter activity	NA	GO:0016021~integral component of membrane
DBMBANCO_00467	252	tr|Q1ICK9|Q1ICK9_PSEE4	252	98.8	252	100	100	3	0	1	252	1	252	3.4e-133	"Putative transcriptional regulator, GntR family"	PSEEN1760	Pseudomonas entomophila (strain L48)	NA	DNA binding [GO:0003677]; DNA-binding transcription factor activity [GO:0003700]	GO:0003677; GO:0003700	GO:0003677~DNA binding;GO:0003700~sequence-specific DNA binding transcription factor activity	NA	NA
DBMBANCO_00468	232	tr|Q1ICK8|Q1ICK8_PSEE4	232	99.6	232	100	100	1	0	1	232	1	232	4.1e-125	Aquaporin Z	aqpZ PSEEN1761	Pseudomonas entomophila (strain L48)	NA	integral component of membrane [GO:0016021]; plasma membrane [GO:0005886]; water channel activity [GO:0015250]	GO:0005886; GO:0015250; GO:0016021	GO:0015250~water channel activity	NA	GO:0005886~plasma membrane;GO:0016021~integral component of membrane
DBMBANCO_00469	434	tr|Q1ICK7|Q1ICK7_PSEE4	434	98.8	434	100	100	5	0	1	434	1	434	3.8e-249	Guanine deaminase (Guanase) (EC 3.5.4.3) (Guanine aminohydrolase)	guaD PSEEN1762	Pseudomonas entomophila (strain L48)	PATHWAY: Purine metabolism; guanine degradation; xanthine from guanine: step 1/1. {ECO:0000256|RuleBase:RU366009}.	guanine deaminase activity [GO:0008892]; zinc ion binding [GO:0008270]; guanine catabolic process [GO:0006147]	GO:0006147; GO:0008270; GO:0008892	GO:0008270~zinc ion binding;GO:0008892~guanine deaminase activity	GO:0006147~guanine catabolic process	NA
DBMBANCO_00470	281	tr|Q1ICK6|Q1ICK6_PSEE4	281	99.6	281	100	100	1	0	1	281	1	281	2.6e-158	Putative xanthine dehydrogenase accessory factor XdhC	PSEEN1763	Pseudomonas entomophila (strain L48)	NA	NA	NA	NA	NA
DBMBANCO_00471	799	tr|Q1ICK5|Q1ICK5_PSEE4	799	99	799	100	100	8	0	1	799	1	799	0	"Putative xanthine dehydrogenase, large subunit XhdB (EC 1.17.1.4)"	PSEEN1764	Pseudomonas entomophila (strain L48)	NA	molybdenum ion binding [GO:0030151]; xanthine dehydrogenase activity [GO:0004854]	GO:0004854; GO:0030151	GO:0004854~xanthine dehydrogenase activity;GO:0030151~molybdenum ion binding	NA	NA
DBMBANCO_00472	484	tr|Q1ICK4|Q1ICK4_PSEE4	484	98.8	484	100	100	6	0	1	484	1	484	3.6e-277	"Putative xanthine dehydrogenase, small subunit XhdA (EC 1.17.1.4)"	PSEEN1765	Pseudomonas entomophila (strain L48)	NA	"2 iron, 2 sulfur cluster binding [GO:0051537]; electron transfer activity [GO:0009055]; FAD binding [GO:0071949]; metal ion binding [GO:0046872]; xanthine dehydrogenase activity [GO:0004854]; xanthine oxidase activity [GO:0004855]"	GO:0004854; GO:0004855; GO:0009055; GO:0046872; GO:0051537; GO:0071949	GO:0004854~xanthine dehydrogenase activity;GO:0004855~xanthine oxidase activity;GO:0009055~electron carrier activity;GO:0046872~metal ion binding;GO:0051537~2 iron, 2 sulfur cluster binding;GO:0071949~FAD binding	NA	NA
DBMBANCO_00473	219	tr|Q1ICK3|Q1ICK3_PSEE4	219	99.5	219	100	100	1	0	1	219	1	219	1.1e-116	Putative transcriptional regulator (GntR-family)	PSEEN1766	Pseudomonas entomophila (strain L48)	NA	DNA binding [GO:0003677]; DNA-binding transcription factor activity [GO:0003700]	GO:0003677; GO:0003700	GO:0003677~DNA binding;GO:0003700~sequence-specific DNA binding transcription factor activity	NA	NA
DBMBANCO_00474	1162	tr|Q1ICK2|Q1ICK2_PSEE4	1162	98.4	1162	100	100	19	0	1	1162	1	1162	0	Chromosome partition protein Smc	smc PSEEN1767	Pseudomonas entomophila (strain L48)	NA	chromosome [GO:0005694]; cytoplasm [GO:0005737]; ATP binding [GO:0005524]; DNA binding [GO:0003677]; chromosome condensation [GO:0030261]; DNA replication [GO:0006260]; sister chromatid cohesion [GO:0007062]	GO:0003677; GO:0005524; GO:0005694; GO:0005737; GO:0006260; GO:0007062; GO:0030261	GO:0003677~DNA binding;GO:0005524~ATP binding	GO:0006260~DNA replication;GO:0007062~sister chromatid cohesion;GO:0030261~chromosome condensation	GO:0005694~chromosome;GO:0005737~cytoplasm
DBMBANCO_00475	293	sp|Q1ICK1|ZIPA_PSEE4	294	97.3	294	100	100	7	1	1	293	1	294	3.2e-159	Cell division protein ZipA	zipA PSEEN1768	Pseudomonas entomophila (strain L48)	NA	cell division site [GO:0032153]; integral component of plasma membrane [GO:0005887]; cell septum assembly [GO:0090529]; FtsZ-dependent cytokinesis [GO:0043093]	GO:0005887; GO:0032153; GO:0043093; GO:0090529	NA	GO:0043093~cytokinesis by binary fission;GO:0090529~cell septum assembly	GO:0005887~integral component of plasma membrane;GO:0032153~cell division site
DBMBANCO_00476	784	sp|Q1ICK0|DNLJ_PSEE4	784	96.8	784	100	100	25	0	1	784	1	784	0	DNA ligase (EC 6.5.1.2) (Polydeoxyribonucleotide synthase [NAD(+)])	ligA PSEEN1769	Pseudomonas entomophila (strain L48)	NA	DNA binding [GO:0003677]; DNA ligase (NAD+) activity [GO:0003911]; metal ion binding [GO:0046872]; DNA repair [GO:0006281]; DNA replication [GO:0006260]	GO:0003677; GO:0003911; GO:0006260; GO:0006281; GO:0046872	GO:0003677~DNA binding;GO:0003911~DNA ligase (NAD+) activity;GO:0046872~metal ion binding	GO:0006260~DNA replication;GO:0006281~DNA repair	NA
DBMBANCO_00477	129	tr|Q1ICI7|Q1ICI7_PSEE4	129	91.2	125	96.9	96.9	11	0	1	125	1	125	5.9e-57	Uncharacterized protein	PSEEN1783	Pseudomonas entomophila (strain L48)	NA	NA	NA	NA	NA
DBMBANCO_00478	649	tr|Q1ICI6|Q1ICI6_PSEE4	649	95.8	649	100	100	27	0	1	649	1	649	0	DNA helicase (EC 3.6.4.12)	PSEEN1784	Pseudomonas entomophila (strain L48)	NA	ATP binding [GO:0005524]; DNA binding [GO:0003677]; DNA helicase activity [GO:0003678]	GO:0003677; GO:0003678; GO:0005524	GO:0003677~DNA binding;GO:0003678~DNA helicase activity;GO:0005524~ATP binding	NA	NA
DBMBANCO_00479	148	tr|Q1ICI5|Q1ICI5_PSEE4	131	90.8	131	88.51	100	12	0	1	131	1	131	1.1e-59	Putative transcriptional regulator	PSEEN1785	Pseudomonas entomophila (strain L48)	NA	"DNA binding [GO:0003677]; regulation of transcription, DNA-templated [GO:0006355]"	GO:0003677; GO:0006355	GO:0003677~DNA binding	GO:0006355~regulation of transcription, DNA-templated	NA
DBMBANCO_00480	164	tr|Q1ICI4|Q1ICI4_PSEE4	187	86	164	100	87.7	23	0	1	164	24	187	5.5e-76	Uncharacterized protein	PSEEN1786	Pseudomonas entomophila (strain L48)	NA	integral component of membrane [GO:0016021]	GO:0016021	NA	NA	GO:0016021~integral component of membrane
DBMBANCO_00481	256	tr|Q1ICI3|Q1ICI3_PSEE4	254	91.3	252	98.44	99.21	22	0	1	252	1	252	1.9e-128	PBPb domain-containing protein	PSEEN1787	Pseudomonas entomophila (strain L48)	NA	NA	NA	NA	NA
DBMBANCO_00482	686	tr|Q1ICI2|Q1ICI2_PSEE4	684	97.1	686	100	100	18	1	1	686	1	684	0	DNA polymerase III subunit gamma/tau (EC 2.7.7.7)	dnaX PSEEN1788	Pseudomonas entomophila (strain L48)	NA	DNA polymerase III complex [GO:0009360]; ATP binding [GO:0005524]; DNA binding [GO:0003677]; DNA-directed DNA polymerase activity [GO:0003887]; DNA replication [GO:0006260]	GO:0003677; GO:0003887; GO:0005524; GO:0006260; GO:0009360	GO:0003677~DNA binding;GO:0003887~DNA-directed DNA polymerase activity;GO:0005524~ATP binding	GO:0006260~DNA replication	GO:0009360~DNA polymerase III complex
DBMBANCO_00483	111	sp|Q1ICI1|Y1789_PSEE4	111	100	111	100	100	0	0	1	111	1	111	5.2e-54	Nucleoid-associated protein PSEEN1789	PSEEN1789	Pseudomonas entomophila (strain L48)	NA	bacterial nucleoid [GO:0043590]; cytoplasm [GO:0005737]; DNA binding [GO:0003677]	GO:0003677; GO:0005737; GO:0043590	GO:0003677~DNA binding	NA	GO:0005737~cytoplasm;GO:0043590~bacterial nucleoid
DBMBANCO_00484	200	sp|Q1ICI0|RECR_PSEE4	200	98.5	200	100	100	3	0	1	200	1	200	3.3e-107	Recombination protein RecR	recR PSEEN1790	Pseudomonas entomophila (strain L48)	NA	DNA binding [GO:0003677]; metal ion binding [GO:0046872]; DNA recombination [GO:0006310]; DNA repair [GO:0006281]	GO:0003677; GO:0006281; GO:0006310; GO:0046872	GO:0003677~DNA binding;GO:0046872~metal ion binding	GO:0006281~DNA repair;GO:0006310~DNA recombination	NA
DBMBANCO_00485	182	tr|A0A0F7YB87|A0A0F7YB87_9PSED	182	98.9	182	100	100	2	0	1	182	1	182	3.1e-96	Adenine phosphoribosyltransferase (APRT) (EC 2.4.2.7)	apt CCOS191_3686	Pseudomonas sp. CCOS 191	"PATHWAY: Purine metabolism; AMP biosynthesis via salvage pathway; AMP from adenine: step 1/1. {ECO:0000256|HAMAP-Rule:MF_00004, ECO:0000256|SAAS:SAAS01090473}."	cytoplasm [GO:0005737]; adenine phosphoribosyltransferase activity [GO:0003999]; adenine salvage [GO:0006168]; AMP salvage [GO:0044209]; purine ribonucleoside salvage [GO:0006166]	GO:0003999; GO:0005737; GO:0006166; GO:0006168; GO:0044209	GO:0003999~adenine phosphoribosyltransferase activity	GO:0006166~purine ribonucleoside salvage;GO:0006168~adenine salvage;GO:0044209~AMP salvage	GO:0005737~cytoplasm
DBMBANCO_00486	244	tr|A0A135NPC3|A0A135NPC3_9PSED	244	100	244	100	100	0	0	1	244	1	244	1.6e-132	Fumarate/nitrate reduction transcriptional regulator Fnr (Transcriptional regulator FNR)	BTA49_14130 CLJ08_20985	Pseudomonas mosselii	NA	DNA binding [GO:0003677]; DNA-binding transcription factor activity [GO:0003700]	GO:0003677; GO:0003700	GO:0003677~DNA binding;GO:0003700~sequence-specific DNA binding transcription factor activity	NA	NA
DBMBANCO_00487	460	tr|Q1ICH7|Q1ICH7_PSEE4	460	98.7	460	100	100	6	0	1	460	1	460	1.3e-263	Coproporphyrinogen-III oxidase (EC 1.3.98.3)	hemN PSEEN1793	Pseudomonas entomophila (strain L48)	PATHWAY: Porphyrin-containing compound metabolism; protoporphyrin-IX biosynthesis; protoporphyrinogen-IX from coproporphyrinogen-III (AdoMet route): step 1/1. {ECO:0000256|PIRNR:PIRNR000167}.	"cytoplasm [GO:0005737]; 4 iron, 4 sulfur cluster binding [GO:0051539]; coproporphyrinogen dehydrogenase activity [GO:0051989]; coproporphyrinogen oxidase activity [GO:0004109]; metal ion binding [GO:0046872]; protoporphyrinogen IX biosynthetic process [GO:0006782]"	GO:0004109; GO:0005737; GO:0006782; GO:0046872; GO:0051539; GO:0051989	GO:0004109~coproporphyrinogen oxidase activity;GO:0046872~metal ion binding;GO:0051539~4 iron, 4 sulfur cluster binding;GO:0051989~coproporphyrinogen dehydrogenase activity	GO:0006782~protoporphyrinogen IX biosynthetic process	GO:0005737~cytoplasm
DBMBANCO_00488	227	tr|Q1ICH6|Q1ICH6_PSEE4	227	98.2	227	100	100	4	0	1	227	1	227	3.4e-124	DsbD_2 domain-containing protein	PSEEN1794	Pseudomonas entomophila (strain L48)	NA	integral component of membrane [GO:0016021]	GO:0016021	NA	NA	GO:0016021~integral component of membrane
DBMBANCO_00489	70	tr|Q1ICH5|Q1ICH5_PSEE4	70	98.6	70	100	100	1	0	1	70	1	70	7.1e-33	"Putative cytochrome oxidase maturation protein, cbb3-type CcoS"	PSEEN1795	Pseudomonas entomophila (strain L48)	NA	integral component of membrane [GO:0016021]	GO:0016021	NA	NA	GO:0016021~integral component of membrane
DBMBANCO_00490	823	tr|Q1ICH4|Q1ICH4_PSEE4	823	97.8	823	100	100	18	0	1	823	1	823	0	Putative copper-transporting P-type ATPase CcoI (EC 3.6.3.4)	PSEEN1796	Pseudomonas entomophila (strain L48)	NA	integral component of membrane [GO:0016021]; plasma membrane [GO:0005886]; ATP binding [GO:0005524]; ATPase-coupled cation transmembrane transporter activity [GO:0019829]; hydrolase activity [GO:0016787]; metal ion binding [GO:0046872]; metal ion transport [GO:0030001]	GO:0005524; GO:0005886; GO:0016021; GO:0016787; GO:0019829; GO:0030001; GO:0046872	GO:0005524~ATP binding;GO:0016787~hydrolase activity;GO:0019829~cation-transporting ATPase activity;GO:0046872~metal ion binding	GO:0030001~metal ion transport	GO:0005886~plasma membrane;GO:0016021~integral component of membrane
DBMBANCO_00491	175	tr|Q1ICH3|Q1ICH3_PSEE4	175	98.3	175	100	100	3	0	1	175	1	175	9e-93	Uncharacterized protein	PSEEN1797	Pseudomonas entomophila (strain L48)	NA	integral component of membrane [GO:0016021]	GO:0016021	NA	NA	GO:0016021~integral component of membrane
DBMBANCO_00492	471	tr|Q1ICH2|Q1ICH2_PSEE4	471	99.6	471	100	100	2	0	1	471	1	471	9e-281	Putative oxidase with iron-sulfur cluster	PSEEN1798	Pseudomonas entomophila (strain L48)	NA	integral component of membrane [GO:0016021]; oxidation-reduction process [GO:0055114]	GO:0016021; GO:0055114	NA	GO:0055114~oxidation-reduction process	GO:0016021~integral component of membrane
DBMBANCO_00493	325	tr|Q1ICH1|Q1ICH1_PSEE4	325	98.8	325	100	100	4	0	1	325	1	325	4.1e-192	Cbb3-type cytochrome c oxidase subunit	ccoP-2 PSEEN1799	Pseudomonas entomophila (strain L48)	PATHWAY: Energy metabolism; oxidative phosphorylation. {ECO:0000256|PIRNR:PIRNR000006}.	integral component of membrane [GO:0016021]; plasma membrane [GO:0005886]; respirasome [GO:0070469]; electron transfer activity [GO:0009055]; heme binding [GO:0020037]; iron ion binding [GO:0005506]; ion transport [GO:0006811]; oxidative phosphorylation [GO:0006119]	GO:0005506; GO:0005886; GO:0006119; GO:0006811; GO:0009055; GO:0016021; GO:0020037; GO:0070469	GO:0005506~iron ion binding;GO:0009055~electron carrier activity;GO:0020037~heme binding	GO:0006119~oxidative phosphorylation;GO:0006811~ion transport	GO:0005886~plasma membrane;GO:0016021~integral component of membrane;GO:0070469~respiratory chain
DBMBANCO_00494	63	tr|Q1ICH0|Q1ICH0_PSEE4	63	100	63	100	100	0	0	1	63	1	63	4e-27	"Cytochrome c oxidase, cbb3-type, CcoQ subunit"	ccoQ-2 PSEEN1800	Pseudomonas entomophila (strain L48)	NA	integral component of membrane [GO:0016021]	GO:0016021	NA	NA	GO:0016021~integral component of membrane
DBMBANCO_00495	202	tr|Q1ICG9|Q1ICG9_PSEE4	202	100	202	100	100	0	0	1	202	1	202	1.6e-114	"Cytochrome c oxidase, cbb3-type, subunit II"	ccoO-2 PSEEN1801	Pseudomonas entomophila (strain L48)	NA	integral component of membrane [GO:0016021]; electron transfer activity [GO:0009055]; heme binding [GO:0020037]; metal ion binding [GO:0046872]	GO:0009055; GO:0016021; GO:0020037; GO:0046872	GO:0009055~electron carrier activity;GO:0020037~heme binding;GO:0046872~metal ion binding	NA	GO:0016021~integral component of membrane
DBMBANCO_00496	480	tr|Q1ICG8|Q1ICG8_PSEE4	480	99.8	480	100	100	1	0	1	480	1	480	1e-284	"Cytochrome c oxidase, cbb3-type, subunit I (EC 1.9.3.1)"	ccoN-2 PSEEN1802	Pseudomonas entomophila (strain L48)	NA	integral component of membrane [GO:0016021]; plasma membrane respiratory chain complex IV [GO:0045278]; cytochrome-c oxidase activity [GO:0004129]; heme binding [GO:0020037]; metal ion binding [GO:0046872]; aerobic respiration [GO:0009060]	GO:0004129; GO:0009060; GO:0016021; GO:0020037; GO:0045278; GO:0046872	GO:0004129~cytochrome-c oxidase activity;GO:0020037~heme binding;GO:0046872~metal ion binding	GO:0009060~aerobic respiration	GO:0016021~integral component of membrane;GO:0045278~plasma membrane respiratory chain complex IV
DBMBANCO_00497	313	tr|Q1ICG7|Q1ICG7_PSEE4	313	98.7	313	100	100	4	0	1	313	1	313	2.3e-184	Cbb3-type cytochrome c oxidase subunit	ccoP-1 PSEEN1804	Pseudomonas entomophila (strain L48)	PATHWAY: Energy metabolism; oxidative phosphorylation. {ECO:0000256|PIRNR:PIRNR000006}.	integral component of membrane [GO:0016021]; plasma membrane [GO:0005886]; respirasome [GO:0070469]; electron transfer activity [GO:0009055]; heme binding [GO:0020037]; iron ion binding [GO:0005506]; ion transport [GO:0006811]; oxidative phosphorylation [GO:0006119]	GO:0005506; GO:0005886; GO:0006119; GO:0006811; GO:0009055; GO:0016021; GO:0020037; GO:0070469	GO:0005506~iron ion binding;GO:0009055~electron carrier activity;GO:0020037~heme binding	GO:0006119~oxidative phosphorylation;GO:0006811~ion transport	GO:0005886~plasma membrane;GO:0016021~integral component of membrane;GO:0070469~respiratory chain
DBMBANCO_00498	64	tr|Q1ICG6|Q1ICG6_PSEE4	64	100	64	100	100	0	0	1	64	1	64	4.8e-28	"Cytochrome c oxidase, cbb3-type, CcoQ subunit"	ccoQ-1 PSEEN1805	Pseudomonas entomophila (strain L48)	NA	integral component of membrane [GO:0016021]	GO:0016021	NA	NA	GO:0016021~integral component of membrane
DBMBANCO_00499	202	tr|Q1ICG5|Q1ICG5_PSEE4	202	99.5	202	100	100	1	0	1	202	1	202	6.3e-114	"Cytochrome c oxidase, cbb3-type, subunit II"	ccoO-1 PSEEN1806	Pseudomonas entomophila (strain L48)	NA	integral component of membrane [GO:0016021]; electron transfer activity [GO:0009055]; heme binding [GO:0020037]; metal ion binding [GO:0046872]	GO:0009055; GO:0016021; GO:0020037; GO:0046872	GO:0009055~electron carrier activity;GO:0020037~heme binding;GO:0046872~metal ion binding	NA	GO:0016021~integral component of membrane
DBMBANCO_00500	474	tr|Q1ICG4|Q1ICG4_PSEE4	474	100	474	100	100	0	0	1	474	1	474	3.7e-282	"Cytochrome c oxidase, cbb3-type, subunit I (EC 1.9.3.1)"	ccoN-1 PSEEN1807	Pseudomonas entomophila (strain L48)	NA	integral component of membrane [GO:0016021]; plasma membrane respiratory chain complex IV [GO:0045278]; cytochrome-c oxidase activity [GO:0004129]; heme binding [GO:0020037]; metal ion binding [GO:0046872]; aerobic respiration [GO:0009060]	GO:0004129; GO:0009060; GO:0016021; GO:0020037; GO:0045278; GO:0046872	GO:0004129~cytochrome-c oxidase activity;GO:0020037~heme binding;GO:0046872~metal ion binding	GO:0009060~aerobic respiration	GO:0016021~integral component of membrane;GO:0045278~plasma membrane respiratory chain complex IV
DBMBANCO_00501	229	tr|Q1ICG3|Q1ICG3_PSEE4	229	95.2	229	100	100	11	0	1	229	1	229	2.2e-123	Uncharacterized protein	PSEEN1809	Pseudomonas entomophila (strain L48)	NA	NA	NA	NA	NA
DBMBANCO_00502	94	sp|Q1ICG2|PPNP_PSEE4	94	97.9	94	100	100	2	0	1	94	1	94	7.6e-46	Pyrimidine/purine nucleoside phosphorylase (EC 2.4.2.2) (Adenosine phosphorylase) (Cytidine phosphorylase) (Guanosine phosphorylase) (EC 2.4.2.15) (Inosine phosphorylase) (Thymidine phosphorylase) (EC 2.4.2.4) (Uridine phosphorylase) (EC 2.4.2.3) (Xanthosine phosphorylase)	ppnP PSEEN1810	Pseudomonas entomophila (strain L48)	NA	guanosine phosphorylase activity [GO:0047975]; purine-nucleoside phosphorylase activity [GO:0004731]; pyrimidine-nucleoside phosphorylase activity [GO:0016154]; thymidine phosphorylase activity [GO:0009032]; uridine phosphorylase activity [GO:0004850]	GO:0004731; GO:0004850; GO:0009032; GO:0016154; GO:0047975	GO:0004731~purine-nucleoside phosphorylase activity;GO:0004850~uridine phosphorylase activity;GO:0009032~thymidine phosphorylase activity;GO:0016154~pyrimidine-nucleoside phosphorylase activity;GO:0047975~guanosine phosphorylase activity	NA	NA
DBMBANCO_00503	183	tr|Q1ICG1|Q1ICG1_PSEE4	183	96.2	183	100	100	7	0	1	183	1	183	8.8e-99	Putative exonuclease (EC 3.1.11.-)	PSEEN1811	Pseudomonas entomophila (strain L48)	NA	exonuclease activity [GO:0004527]; nucleic acid binding [GO:0003676]	GO:0003676; GO:0004527	GO:0003676~nucleic acid binding;GO:0004527~exonuclease activity	NA	NA
DBMBANCO_00504	266	tr|Q1ICG0|Q1ICG0_PSEE4	266	97	266	100	100	8	0	1	266	1	266	4.1e-145	Putative periplasmic binding protein	PSEEN1812	Pseudomonas entomophila (strain L48)	NA	NA	NA	NA	NA
DBMBANCO_00505	337	tr|Q1ICF9|Q1ICF9_PSEE4	339	95.8	337	100	99.41	14	0	1	337	3	339	3.7e-196	Siderophore biosynthesis protein	pvdZ PSEEN1813	Pseudomonas entomophila (strain L48)	NA	NA	NA	NA	NA
DBMBANCO_00506	175	tr|Q1ICF8|Q1ICF8_PSEE4	175	100	175	100	100	0	0	1	175	1	175	1.7e-91	Ferric regulator PfrI	pfrI PSEEN1814	Pseudomonas entomophila (strain L48)	NA	"DNA binding [GO:0003677]; DNA-binding transcription factor activity [GO:0003700]; sigma factor activity [GO:0016987]; DNA-templated transcription, initiation [GO:0006352]"	GO:0003677; GO:0003700; GO:0006352; GO:0016987	GO:0003677~DNA binding;GO:0003700~sequence-specific DNA binding transcription factor activity;GO:0016987~sigma factor activity	GO:0006352~DNA-templated transcription, initiation	NA
DBMBANCO_00507	4315	tr|Q1ICF7|Q1ICF7_PSEE4	4315	96	4315	100	100	174	0	1	4315	1	4315	0	Pyoverdine synthetase A	psvA PSEEN1815	Pseudomonas entomophila (strain L48)	NA	catalytic activity [GO:0003824]; phosphopantetheine binding [GO:0031177]; lipid biosynthetic process [GO:0008610]	GO:0003824; GO:0008610; GO:0031177	GO:0003824~catalytic activity;GO:0031177~phosphopantetheine binding	GO:0008610~lipid biosynthetic process	NA
DBMBANCO_00508	254	tr|Q1ICF6|Q1ICF6_PSEE4	252	95.7	254	100	100	9	1	1	254	1	252	2.6e-133	Thiol:disulfide interchange protein	dsbG PSEEN1816	Pseudomonas entomophila (strain L48)	NA	periplasmic space [GO:0042597]; isomerase activity [GO:0016853]	GO:0016853; GO:0042597	GO:0016853~isomerase activity	NA	GO:0042597~periplasmic space
DBMBANCO_00509	276	tr|Q1ICF5|Q1ICF5_PSEE4	276	98.2	276	100	100	5	0	1	276	1	276	9.7e-158	Putative thiol:disulfide interchange protein dsbE	PSEEN1817	Pseudomonas entomophila (strain L48)	NA	cell [GO:0005623]; integral component of plasma membrane [GO:0005887]; antioxidant activity [GO:0016209]; oxidoreductase activity [GO:0016491]; phosphatidylglycerol-prolipoprotein diacylglyceryl transferase activity [GO:0008961]; cell redox homeostasis [GO:0045454]; lipoprotein biosynthetic process [GO:0042158]	GO:0005623; GO:0005887; GO:0008961; GO:0016209; GO:0016491; GO:0042158; GO:0045454	GO:0008961~phosphatidylglycerol-prolipoprotein diacylglyceryl transferase activity;GO:0016209~antioxidant activity;GO:0016491~oxidoreductase activity	GO:0042158~lipoprotein biosynthetic process;GO:0045454~cell redox homeostasis	GO:0005623~cell;GO:0005887~integral component of plasma membrane
DBMBANCO_00510	571	tr|Q1ICF4|Q1ICF4_PSEE4	571	96.1	571	100	100	22	0	1	571	1	571	0	Thiol:disulfide interchange protein DsbD (EC 1.8.1.8) (Protein-disulfide reductase) (Disulfide reductase)	dsbD-2 dsbD PSEEN1818	Pseudomonas entomophila (strain L48)	NA	cell [GO:0005623]; integral component of membrane [GO:0016021]; plasma membrane [GO:0005886]; electron transfer activity [GO:0009055]; protein-disulfide reductase activity [GO:0047134]; cell redox homeostasis [GO:0045454]; cytochrome complex assembly [GO:0017004]	GO:0005623; GO:0005886; GO:0009055; GO:0016021; GO:0017004; GO:0045454; GO:0047134	GO:0009055~electron carrier activity;GO:0047134~protein-disulfide reductase activity	GO:0017004~cytochrome complex assembly;GO:0045454~cell redox homeostasis	GO:0005623~cell;GO:0005886~plasma membrane;GO:0016021~integral component of membrane
DBMBANCO_00511	204	tr|Q1ICF3|Q1ICF3_PSEE4	204	90.2	204	100	100	20	0	1	204	1	204	6.4e-98	Uncharacterized protein	PSEEN1819	Pseudomonas entomophila (strain L48)	NA	NA	NA	NA	NA
DBMBANCO_00512	232	tr|Q1ICF2|Q1ICF2_PSEE4	232	98.7	232	100	100	3	0	1	232	1	232	4.8e-118	"Putative regulator, PspA/IM30 family"	PSEEN1820	Pseudomonas entomophila (strain L48)	NA	NA	NA	NA	NA
DBMBANCO_00513	219	tr|Q1ICF1|Q1ICF1_PSEE4	212	97.2	212	96.8	100	6	0	8	219	1	212	1.5e-113	Uncharacterized protein	PSEEN1821	Pseudomonas entomophila (strain L48)	NA	NA	NA	NA	NA
DBMBANCO_00514	141	tr|Q1ICF0|Q1ICF0_PSEE4	141	99.3	141	100	100	1	0	1	141	1	141	2.8e-68	Uncharacterized protein	PSEEN1822	Pseudomonas entomophila (strain L48)	NA	integral component of membrane [GO:0016021]	GO:0016021	NA	NA	GO:0016021~integral component of membrane
DBMBANCO_00515	249	tr|Q1ICE9|Q1ICE9_PSEE4	249	98	249	100	100	5	0	1	249	1	249	1.6e-135	Uncharacterized protein	PSEEN1823	Pseudomonas entomophila (strain L48)	NA	NA	NA	NA	NA
DBMBANCO_00516	385	tr|Q1ICE8|Q1ICE8_PSEE4	385	97.1	385	100	100	11	0	1	385	1	385	1.3e-221	Putative glutathionylspermidine synthase (EC 6.3.1.-)	PSEEN1824	Pseudomonas entomophila (strain L48)	NA	ligase activity [GO:0016874]	GO:0016874	GO:0016874~ligase activity	NA	NA
DBMBANCO_00517	161	tr|Q1ICE6|Q1ICE6_PSEE4	161	96.3	161	100	100	6	0	1	161	1	161	5.4e-84	"Putative formate dehydrogenase, gamma subunit (EC 1.6.5.3)"	PSEEN1826	Pseudomonas entomophila (strain L48)	NA	"2 iron, 2 sulfur cluster binding [GO:0051537]; metal ion binding [GO:0046872]; oxidoreductase activity [GO:0016491]"	GO:0016491; GO:0046872; GO:0051537	GO:0016491~oxidoreductase activity;GO:0046872~metal ion binding;GO:0051537~2 iron, 2 sulfur cluster binding	NA	NA
DBMBANCO_00518	517	tr|Q1ICE5|Q1ICE5_PSEE4	517	95.9	517	100	100	21	0	1	517	1	517	8.4e-288	"Putative formate dehydrogenase, beta subunit (EC 1.6.99.5)"	PSEEN1827	Pseudomonas entomophila (strain L48)	NA	"4 iron, 4 sulfur cluster binding [GO:0051539]; FMN binding [GO:0010181]; metal ion binding [GO:0046872]; NADH dehydrogenase (ubiquinone) activity [GO:0008137]"	GO:0008137; GO:0010181; GO:0046872; GO:0051539	GO:0008137~NADH dehydrogenase (ubiquinone) activity;GO:0010181~FMN binding;GO:0046872~metal ion binding;GO:0051539~4 iron, 4 sulfur cluster binding	NA	NA
DBMBANCO_00519	959	tr|Q1ICE4|Q1ICE4_PSEE4	959	97.6	959	100	100	23	0	1	959	1	959	0	"Putative formate dehydrogenase, alpha subunit (EC 1.2.1.2)"	PSEEN1828	Pseudomonas entomophila (strain L48)	NA	electron transfer activity [GO:0009055]; formate dehydrogenase (NAD+) activity [GO:0008863]; iron-sulfur cluster binding [GO:0051536]; metal ion binding [GO:0046872]; molybdopterin cofactor binding [GO:0043546]; formate metabolic process [GO:0015942]	GO:0008863; GO:0009055; GO:0015942; GO:0043546; GO:0046872; GO:0051536	GO:0008863~formate dehydrogenase (NAD+) activity;GO:0009055~electron carrier activity;GO:0043546~molybdopterin cofactor binding;GO:0046872~metal ion binding;GO:0051536~iron-sulfur cluster binding	GO:0015942~formate metabolic process	NA
DBMBANCO_00520	67	tr|A0A1E2TRZ0|A0A1E2TRZ0_9PSED	67	89.4	66	98.51	98.51	7	0	1	66	1	66	2.1e-26	Formate dehydrogenase	BTA49_04330	Pseudomonas mosselii	NA	NA	NA	NA	NA
DBMBANCO_00521	126	tr|Q1ICE2|Q1ICE2_PSEE4	139	81	126	100	90.65	24	0	1	126	14	139	5.6e-52	"Putative acetyltransferase, GNAT family"	PSEEN1830	Pseudomonas entomophila (strain L48)	NA	N-acetyltransferase activity [GO:0008080]	GO:0008080	GO:0008080~N-acetyltransferase activity	NA	NA
DBMBANCO_00522	605	tr|Q1ICE1|Q1ICE1_PSEE4	606	97.7	605	100	99.83	14	0	1	605	1	605	0	"Putative ABC efflux transporter, permease/ATP-binding protein (EC 3.6.3.-)"	PSEEN1831	Pseudomonas entomophila (strain L48)	NA	integral component of membrane [GO:0016021]; ATP binding [GO:0005524]; ATPase activity [GO:0016887]; ATPase-coupled transmembrane transporter activity [GO:0042626]	GO:0005524; GO:0016021; GO:0016887; GO:0042626	GO:0005524~ATP binding;GO:0016887~ATPase activity;GO:0042626~ATPase activity, coupled to transmembrane movement of substances	NA	GO:0016021~integral component of membrane
DBMBANCO_00523	575	tr|A0A0D6BEJ0|A0A0D6BEJ0_9PSED	580	76.7	580	100	100	130	1	1	575	1	580	1.4e-259	"Hemolysin secretion/activation protein, ShlB family"	POS17_1556	Pseudomonas sp. Os17	NA	protein transport [GO:0015031]	GO:0015031	NA	GO:0015031~protein transport	NA
DBMBANCO_00524	4452	tr|I4L0Z5|I4L0Z5_PSEFL	4434	48.8	4446	99.87	100	2025	62	1	4279	1	4360	0	"Adhesin/hemagglutinin, HecA family"	PflQ8_1466	Pseudomonas fluorescens Q8r1-96	NA	NA	NA	NA	NA
DBMBANCO_00525	461	tr|Q1I392|Q1I392_PSEE4	461	97	461	100	100	14	0	1	461	1	461	5.9e-261	"Putative transposase, IS4 family"	PSEEN5270	Pseudomonas entomophila (strain L48)	NA	"DNA binding [GO:0003677]; transposase activity [GO:0004803]; transposition, DNA-mediated [GO:0006313]"	GO:0003677; GO:0004803; GO:0006313	GO:0003677~DNA binding;GO:0004803~transposase activity	GO:0006313~transposition, DNA-mediated	NA
DBMBANCO_00526	256	tr|A0A126S6B3|A0A126S6B3_PSEPU	461	95.7	256	100	55.53	11	0	1	256	206	461	2.4e-139	IS4 orf	AWT69_002755	Pseudomonas putida (Arthrobacter siderocapsulatus)	NA	"DNA binding [GO:0003677]; transposase activity [GO:0004803]; transposition, DNA-mediated [GO:0006313]"	GO:0003677; GO:0004803; GO:0006313	GO:0003677~DNA binding;GO:0004803~transposase activity	GO:0006313~transposition, DNA-mediated	NA
DBMBANCO_00527	61	tr|I4K8F8|I4K8F8_PSEFL	4195	66.7	60	98.36	1.43	20	0	1	60	3800	3859	4.2e-13	"Adhesin/hemagglutinin, HecA family"	PflSS101_4292	Pseudomonas lactis	NA	NA	NA	NA	NA
DBMBANCO_00528	303	tr|I4K8F8|I4K8F8_PSEFL	4195	64.8	196	64.69	4.67	66	2	3	198	3876	4068	1.2e-60	"Adhesin/hemagglutinin, HecA family"	PflSS101_4292	Pseudomonas lactis	NA	NA	NA	NA	NA
DBMBANCO_00529	70	tr|A0A0Q8ZAF4|A0A0Q8ZAF4_9PSED	198	69.1	68	97.14	34.34	21	0	1	68	1	68	9.7e-22	Uncharacterized protein	ASE33_00160	Pseudomonas sp. Root9	NA	NA	NA	NA	NA
DBMBANCO_00530	97	tr|Q1ICE0|Q1ICE0_PSEE4	97	100	97	100	100	0	0	1	97	1	97	2.9e-48	Uncharacterized protein	PSEEN1832	Pseudomonas entomophila (strain L48)	NA	NA	NA	NA	NA
DBMBANCO_00531	104	tr|Q1ICD9|Q1ICD9_PSEE4	104	96.2	104	100	100	4	0	1	104	1	104	8.9e-48	HTH cro/C1-type domain-containing protein	PSEEN1833	Pseudomonas entomophila (strain L48)	NA	DNA binding [GO:0003677]	GO:0003677	GO:0003677~DNA binding	NA	NA
DBMBANCO_00532	106	tr|A0A059KTN3|A0A059KTN3_9PSED	106	83	106	100	100	18	0	1	106	1	106	2.5e-45	Transcriptional regulator	V466_29895	Pseudomonas mandelii PD30	NA	integral component of membrane [GO:0016021]	GO:0016021	NA	NA	GO:0016021~integral component of membrane
DBMBANCO_00533	129	tr|Q1ICD8|Q1ICD8_PSEE4	114	91.2	114	88.37	100	10	0	16	129	1	114	1.5e-52	Uncharacterized protein	PSEEN1835	Pseudomonas entomophila (strain L48)	NA	integral component of membrane [GO:0016021]	GO:0016021	NA	NA	GO:0016021~integral component of membrane
DBMBANCO_00534	196	tr|Q1ICD7|Q1ICD7_PSEE4	196	94.9	196	100	100	10	0	1	196	1	196	5.3e-102	Putative heme oxygenase BphO	PSEEN1837	Pseudomonas entomophila (strain L48)	NA	heme oxygenase (decyclizing) activity [GO:0004392]; heme oxidation [GO:0006788]	GO:0004392; GO:0006788	GO:0004392~heme oxygenase (decyclizing) activity	GO:0006788~heme oxidation	NA
DBMBANCO_00535	343	tr|Q1ICD6|Q1ICD6_PSEE4	343	93.9	343	100	100	21	0	1	343	1	343	4e-185	Uncharacterized protein	PSEEN1838	Pseudomonas entomophila (strain L48)	NA	NA	NA	NA	NA
DBMBANCO_00536	261	tr|A0A126S6V0|A0A126S6V0_PSEPU	261	98.9	261	100	100	3	0	1	261	1	261	2.7e-141	Probable membrane transporter protein	AWT69_003247	Pseudomonas putida (Arthrobacter siderocapsulatus)	NA	integral component of membrane [GO:0016021]; plasma membrane [GO:0005886]	GO:0005886; GO:0016021	NA	NA	GO:0005886~plasma membrane;GO:0016021~integral component of membrane
DBMBANCO_00537	125	tr|Q1ICD4|Q1ICD4_PSEE4	125	99.2	125	100	100	1	0	1	125	1	125	4.1e-63	Putative endoribonuclease	PSEEN1840	Pseudomonas entomophila (strain L48)	NA	NA	NA	NA	NA
DBMBANCO_00538	628	tr|Q1ICD3|Q1ICD3_PSEE4	628	98.7	628	100	100	8	0	1	628	1	628	0	Putative methyl-accepting chemotaxis transducer	PSEEN1841	Pseudomonas entomophila (strain L48)	NA	integral component of membrane [GO:0016021]; signal transduction [GO:0007165]	GO:0007165; GO:0016021	NA	GO:0007165~signal transduction	GO:0016021~integral component of membrane
DBMBANCO_00539	297	tr|Q1ICD2|Q1ICD2_PSEE4	292	95.5	292	98.32	100	13	0	1	292	1	292	1.2e-150	"Putative transcriptional regulator, LysR family"	PSEEN1842	Pseudomonas entomophila (strain L48)	NA	DNA binding [GO:0003677]; DNA-binding transcription factor activity [GO:0003700]	GO:0003677; GO:0003700	GO:0003677~DNA binding;GO:0003700~sequence-specific DNA binding transcription factor activity	NA	NA
DBMBANCO_00540	142	tr|Q1ICD1|Q1ICD1_PSEE4	142	97.2	142	100	100	4	0	1	142	1	142	1.7e-73	Uncharacterized protein	PSEEN1843	Pseudomonas entomophila (strain L48)	NA	integral component of membrane [GO:0016021]	GO:0016021	NA	NA	GO:0016021~integral component of membrane
DBMBANCO_00541	338	tr|Q1ICD0|Q1ICD0_PSEE4	338	95	338	100	100	17	0	1	338	1	338	1.5e-181	Uncharacterized protein	PSEEN1844	Pseudomonas entomophila (strain L48)	NA	NA	NA	NA	NA
DBMBANCO_00542	147	tr|Q1ICC9|Q1ICC9_PSEE4	147	87.8	147	100	100	18	0	1	147	1	147	3.7e-71	"Putative acyltransferase, GNAT family"	PSEEN1845	Pseudomonas entomophila (strain L48)	NA	N-acetyltransferase activity [GO:0008080]	GO:0008080	GO:0008080~N-acetyltransferase activity	NA	NA
DBMBANCO_00543	226	tr|Q1ICC7|Q1ICC7_PSEE4	226	96.9	226	100	100	7	0	1	226	1	226	9.4e-119	"Putative transcriptional regulator, GntR family"	PSEEN1847	Pseudomonas entomophila (strain L48)	NA	DNA binding [GO:0003677]; DNA-binding transcription factor activity [GO:0003700]	GO:0003677; GO:0003700	GO:0003677~DNA binding;GO:0003700~sequence-specific DNA binding transcription factor activity	NA	NA
DBMBANCO_00544	233	tr|Q1ICC6|Q1ICC6_PSEE4	233	97.4	233	100	100	6	0	1	233	1	233	4.8e-118	"Putative transcriptional regulator, GntR family"	PSEEN1848	Pseudomonas entomophila (strain L48)	NA	DNA binding [GO:0003677]; DNA-binding transcription factor activity [GO:0003700]	GO:0003677; GO:0003700	GO:0003677~DNA binding;GO:0003700~sequence-specific DNA binding transcription factor activity	NA	NA
DBMBANCO_00545	436	tr|Q1ICC5|Q1ICC5_PSEE4	436	99.5	436	100	100	2	0	1	436	1	436	3e-238	Aerobic C4-dicarboxylate transport protein	dctA-2 PSEEN1849	Pseudomonas entomophila (strain L48)	NA	integral component of membrane [GO:0016021]; symporter activity [GO:0015293]	GO:0015293; GO:0016021	GO:0015293~symporter activity	NA	GO:0016021~integral component of membrane
DBMBANCO_00546	104	tr|Q1ICC4|Q1ICC4_PSEE4	104	97.1	104	100	100	3	0	1	104	1	104	1.9e-50	"Putative transcriptional regulator, Cro/CI family"	PSEEN1850	Pseudomonas entomophila (strain L48)	NA	DNA binding [GO:0003677]	GO:0003677	GO:0003677~DNA binding	NA	NA
DBMBANCO_00547	521	tr|Q1ICC3|Q1ICC3_PSEE4	521	97.5	521	100	100	13	0	1	521	1	521	8.4e-280	Aerotaxis receptor Aer-1	aer-1 PSEEN1851	Pseudomonas entomophila (strain L48)	NA	membrane [GO:0016020]; transmembrane signaling receptor activity [GO:0004888]; chemotaxis [GO:0006935]; signal transduction [GO:0007165]	GO:0004888; GO:0006935; GO:0007165; GO:0016020	GO:0004888~transmembrane signaling receptor activity	GO:0006935~chemotaxis;GO:0007165~signal transduction	GO:0016020~membrane
DBMBANCO_00548	562	tr|Q1ICC2|Q1ICC2_PSEE4	562	92.5	562	100	100	42	0	1	562	1	562	3.1e-304	Putative sensory box-containing diguanylate cyclase	PSEEN1852	Pseudomonas entomophila (strain L48)	NA	NA	NA	NA	NA
DBMBANCO_00549	1616	tr|Q1ICC1|Q1ICC1_PSEE4	1616	80	1614	99.88	99.88	322	0	1	1614	1	1614	0	NEL domain-containing protein	PSEEN1853	Pseudomonas entomophila (strain L48)	NA	ubiquitin-protein transferase activity [GO:0004842]	GO:0004842	GO:0004842~ubiquitin-protein transferase activity	NA	NA
DBMBANCO_00550	163	tr|Q1ICC0|Q1ICC0_PSEE4	163	96.9	163	100	100	5	0	1	163	1	163	6e-83	"Putative transcriptional regulator, AsnC family"	PSEEN1854	Pseudomonas entomophila (strain L48)	NA	DNA-binding transcription factor activity [GO:0003700]; sequence-specific DNA binding [GO:0043565]	GO:0003700; GO:0043565	GO:0003700~sequence-specific DNA binding transcription factor activity;GO:0043565~sequence-specific DNA binding	NA	NA
DBMBANCO_00551	272	tr|A0A0F7XV93|A0A0F7XV93_9PSED	272	97.8	272	100	100	6	0	1	272	1	272	2.1e-144	Histidine transport ATP-binding protein HisP	hisP CCOS191_1754	Pseudomonas sp. CCOS 191	NA	ATP binding [GO:0005524]; ATPase activity [GO:0016887]; ATPase-coupled amino acid transmembrane transporter activity [GO:0015424]	GO:0005524; GO:0015424; GO:0016887	GO:0005524~ATP binding;GO:0015424~amino acid-transporting ATPase activity;GO:0016887~ATPase activity	NA	NA
DBMBANCO_00552	237	tr|Q1ICB8|Q1ICB8_PSEE4	237	99.6	237	100	100	1	0	1	237	1	237	9.9e-127	"Putative amino acid ABC transporter, permease protein"	PSEEN1856	Pseudomonas entomophila (strain L48)	NA	ATP-binding cassette (ABC) transporter complex [GO:0043190]; transmembrane transporter activity [GO:0022857]; nitrogen compound transport [GO:0071705]	GO:0022857; GO:0043190; GO:0071705	GO:0022857~transmembrane transporter activity	GO:0071705~nitrogen compound transport	GO:0043190~ATP-binding cassette (ABC) transporter complex
DBMBANCO_00553	235	tr|Q1ICB7|Q1ICB7_PSEE4	235	99.1	235	100	100	2	0	1	235	1	235	9.2e-125	"Putative amino acid ABC transporter, permease protein"	PSEEN1857	Pseudomonas entomophila (strain L48)	NA	ATP-binding cassette (ABC) transporter complex [GO:0043190]; transmembrane transporter activity [GO:0022857]; amino acid transmembrane transport [GO:0003333]	GO:0003333; GO:0022857; GO:0043190	GO:0022857~transmembrane transporter activity	GO:0003333~amino acid transmembrane transport	GO:0043190~ATP-binding cassette (ABC) transporter complex
DBMBANCO_00554	260	tr|Q1ICB6|Q1ICB6_PSEE4	260	97.3	260	100	100	7	0	1	260	1	260	8.6e-140	"Putative amino acid ABC transporter, periplasmic amino acid-binding protein"	PSEEN1858	Pseudomonas entomophila (strain L48)	NA	NA	NA	NA	NA
DBMBANCO_00555	348	tr|Q1ICB5|Q1ICB5_PSEE4	348	93.7	348	100	100	22	0	1	348	1	348	7.8e-181	Ornithine cyclodeaminase (EC 4.3.1.12)	arcB PSEEN1859	Pseudomonas entomophila (strain L48)	NA	ornithine cyclodeaminase activity [GO:0008473]	GO:0008473	GO:0008473~ornithine cyclodeaminase activity	NA	NA
DBMBANCO_00556	305	tr|Q1ICB4|Q1ICB4_PSEE4	367	96.4	305	100	83.11	11	0	1	305	63	367	5.1e-168	Uncharacterized protein	PSEEN1860	Pseudomonas entomophila (strain L48)	NA	NA	NA	NA	NA
DBMBANCO_00557	284	sp|Q1ICB3|FOLD_PSEE4	284	100	284	100	100	0	0	1	284	1	284	4e-159	Bifunctional protein FolD [Includes: Methylenetetrahydrofolate dehydrogenase (EC 1.5.1.5); Methenyltetrahydrofolate cyclohydrolase (EC 3.5.4.9)]	folD PSEEN1862	Pseudomonas entomophila (strain L48)	PATHWAY: One-carbon metabolism; tetrahydrofolate interconversion. {ECO:0000255|HAMAP-Rule:MF_01576}.	methenyltetrahydrofolate cyclohydrolase activity [GO:0004477]; methylenetetrahydrofolate dehydrogenase (NADP+) activity [GO:0004488]; histidine biosynthetic process [GO:0000105]; methionine biosynthetic process [GO:0009086]; purine nucleotide biosynthetic process [GO:0006164]; tetrahydrofolate interconversion [GO:0035999]	GO:0000105; GO:0004477; GO:0004488; GO:0006164; GO:0009086; GO:0035999	GO:0004477~methenyltetrahydrofolate cyclohydrolase activity;GO:0004488~methylenetetrahydrofolate dehydrogenase (NADP+) activity	GO:0000105~histidine biosynthetic process;GO:0006164~purine nucleotide biosynthetic process;GO:0009086~methionine biosynthetic process;GO:0035999~tetrahydrofolate interconversion	NA
DBMBANCO_00562	259	tr|Q1ICB1|Q1ICB1_PSEE4	259	99.2	259	100	100	2	0	1	259	1	259	4.7e-146	Uncharacterized protein	PSEEN1865	Pseudomonas entomophila (strain L48)	NA	NA	NA	NA	NA
DBMBANCO_00563	99	tr|A0A135NWV5|A0A135NWV5_9PSED	99	93.9	99	100	100	6	0	1	99	1	99	1.2e-46	Uncharacterized protein	BTA49_04525 CLJ08_22365	Pseudomonas mosselii	NA	NA	NA	NA	NA
DBMBANCO_00564	437	sp|Q1ICA9|TIG_PSEE4	437	97.7	437	100	100	10	0	1	437	1	437	2.6e-234	Trigger factor (TF) (EC 5.2.1.8) (PPIase)	tig PSEEN1867	Pseudomonas entomophila (strain L48)	NA	cytoplasm [GO:0005737]; peptidyl-prolyl cis-trans isomerase activity [GO:0003755]; cell cycle [GO:0007049]; cell division [GO:0051301]; protein folding [GO:0006457]; protein transport [GO:0015031]	GO:0003755; GO:0005737; GO:0006457; GO:0007049; GO:0015031; GO:0051301	GO:0003755~peptidyl-prolyl cis-trans isomerase activity	GO:0006457~protein folding;GO:0007049~cell cycle;GO:0015031~protein transport;GO:0051301~cell division	GO:0005737~cytoplasm
DBMBANCO_00565	213	sp|Q1ICA8|CLPP_PSEE4	213	100	213	100	100	0	0	1	213	1	213	7.8e-115	ATP-dependent Clp protease proteolytic subunit (EC 3.4.21.92) (Endopeptidase Clp)	clpP PSEEN1868	Pseudomonas entomophila (strain L48)	NA	cytoplasm [GO:0005737]; serine-type endopeptidase activity [GO:0004252]	GO:0004252; GO:0005737	GO:0004252~serine-type endopeptidase activity	NA	GO:0005737~cytoplasm
DBMBANCO_00566	427	tr|Q1ICA7|Q1ICA7_PSEE4	442	100	427	100	96.61	0	0	1	427	16	442	1.3e-238	ATP-dependent Clp protease ATP-binding subunit ClpX	clpX PSEEN1869	Pseudomonas entomophila (strain L48)	NA	ATP binding [GO:0005524]; peptidase activity [GO:0008233]; protein dimerization activity [GO:0046983]; unfolded protein binding [GO:0051082]; zinc ion binding [GO:0008270]; protein folding [GO:0006457]	GO:0005524; GO:0006457; GO:0008233; GO:0008270; GO:0046983; GO:0051082	GO:0005524~ATP binding;GO:0008233~peptidase activity;GO:0008270~zinc ion binding;GO:0046983~protein dimerization activity;GO:0051082~unfolded protein binding	GO:0006457~protein folding	NA
DBMBANCO_00567	798	tr|Q1ICA6|Q1ICA6_PSEE4	798	99.9	798	100	100	1	0	1	798	1	798	0	Lon protease (EC 3.4.21.53) (ATP-dependent protease La)	lon PSEEN1870	Pseudomonas entomophila (strain L48)	NA	cytoplasm [GO:0005737]; ATP binding [GO:0005524]; ATP-dependent peptidase activity [GO:0004176]; sequence-specific DNA binding [GO:0043565]; serine-type endopeptidase activity [GO:0004252]; cellular response to heat [GO:0034605]; protein quality control for misfolded or incompletely synthesized proteins [GO:0006515]	GO:0004176; GO:0004252; GO:0005524; GO:0005737; GO:0006515; GO:0034605; GO:0043565	GO:0004176~ATP-dependent peptidase activity;GO:0004252~serine-type endopeptidase activity;GO:0005524~ATP binding;GO:0043565~sequence-specific DNA binding	GO:0006515~misfolded or incompletely synthesized protein catabolic process;GO:0034605~cellular response to heat	GO:0005737~cytoplasm
DBMBANCO_00568	90	tr|A0A1B2F292|A0A1B2F292_PSEPU	90	100	90	100	100	0	0	1	90	1	90	7e-41	DNA-binding protein HU (DNA-binding protein HU-beta)	hupB_1 hupB B7H17_04825 E6B08_09630 IEC33019_0753	Pseudomonas putida (Arthrobacter siderocapsulatus)	NA	DNA binding [GO:0003677]; chromosome condensation [GO:0030261]	GO:0003677; GO:0030261	GO:0003677~DNA binding	GO:0030261~chromosome condensation	NA
DBMBANCO_00569	619	tr|Q1ICA4|Q1ICA4_PSEE4	619	98.4	619	100	100	10	0	1	619	1	619	0	Peptidylprolyl isomerase (EC 5.2.1.8)	PSEEN1872	Pseudomonas entomophila (strain L48)	NA	integral component of membrane [GO:0016021]; peptidyl-prolyl cis-trans isomerase activity [GO:0003755]	GO:0003755; GO:0016021	GO:0003755~peptidyl-prolyl cis-trans isomerase activity	NA	GO:0016021~integral component of membrane
DBMBANCO_00570	367	tr|A0A0C5RSH4|A0A0C5RSH4_PSEPU	367	77.6	366	99.73	99.73	82	0	1	366	1	366	8.9e-159	Transposase	N805_13955 N805_14625 N805_15035 N805_17285 N805_18795 N805_29235 N805_29300	Pseudomonas putida S13.1.2	NA	"DNA binding [GO:0003677]; transposase activity [GO:0004803]; transposition, DNA-mediated [GO:0006313]"	GO:0003677; GO:0004803; GO:0006313	GO:0003677~DNA binding;GO:0004803~transposase activity	GO:0006313~transposition, DNA-mediated	NA
DBMBANCO_00571	346	tr|Q1ICA3|Q1ICA3_PSEE4	346	98.8	346	100	100	4	0	1	346	1	346	8.9e-193	Putative Patatin-like phospholipase	PSEEN1873	Pseudomonas entomophila (strain L48)	NA	hydrolase activity [GO:0016787]; lipid catabolic process [GO:0016042]	GO:0016042; GO:0016787	GO:0016787~hydrolase activity	GO:0016042~lipid catabolic process	NA
DBMBANCO_00572	92	tr|A0A0F7XVA6|A0A0F7XVA6_9PSED	92	100	92	100	100	0	0	1	92	1	92	1.1e-44	Uncharacterized protein	CCOS191_1769	Pseudomonas sp. CCOS 191	NA	NA	NA	NA	NA
DBMBANCO_00573	252	tr|Q1ICA1|Q1ICA1_PSEE4	252	94	252	100	100	15	0	1	252	1	252	5.6e-128	CHAD domain-containing protein	PSEEN1875	Pseudomonas entomophila (strain L48)	NA	NA	NA	NA	NA
DBMBANCO_00574	265	tr|Q1ICA0|Q1ICA0_PSEE4	265	96.6	265	100	100	9	0	1	265	1	265	5.5e-142	Putative acyl-CoA thioesterase II	PSEEN1876	Pseudomonas entomophila (strain L48)	NA	acyl-CoA hydrolase activity [GO:0047617]; acyl-CoA metabolic process [GO:0006637]	GO:0006637; GO:0047617	GO:0047617~acyl-CoA hydrolase activity	GO:0006637~acyl-CoA metabolic process	NA
DBMBANCO_00575	122	tr|A0A0F7Y3R1|A0A0F7Y3R1_9PSED	122	97.5	122	100	100	3	0	1	122	1	122	5.5e-65	Terminase	CCOS191_1772	Pseudomonas sp. CCOS 191	NA	integral component of membrane [GO:0016021]	GO:0016021	NA	NA	GO:0016021~integral component of membrane
DBMBANCO_00576	492	tr|Q1IC98|Q1IC98_PSEE4	492	99	492	100	100	5	0	1	492	1	492	3.1e-268	Putative methyl-accepting chemotaxis transducer	PSEEN1878	Pseudomonas entomophila (strain L48)	NA	integral component of membrane [GO:0016021]; transmembrane signaling receptor activity [GO:0004888]; chemotaxis [GO:0006935]; signal transduction [GO:0007165]	GO:0004888; GO:0006935; GO:0007165; GO:0016021	GO:0004888~transmembrane signaling receptor activity	GO:0006935~chemotaxis;GO:0007165~signal transduction	GO:0016021~integral component of membrane
DBMBANCO_00577	268	tr|Q1IC97|Q1IC97_PSEE4	268	96.6	268	100	100	9	0	1	268	1	268	2.8e-146	"Putative deoxyribonuclease, TatD family"	PSEEN1879	Pseudomonas entomophila (strain L48)	NA	"endodeoxyribonuclease activity, producing 5'-phosphomonoesters [GO:0016888]"	GO:0016888	GO:0016888~endodeoxyribonuclease activity, producing 5'-phosphomonoesters	NA	NA
DBMBANCO_00578	468	tr|Q1IC96|Q1IC96_PSEE4	468	95.3	468	100	100	22	0	1	468	1	468	1.8e-249	Peptidoglycan lytic exotransglycosylase (EC 4.2.2.n1)	PSEEN1880	Pseudomonas entomophila (strain L48)	NA	cell outer membrane [GO:0009279]; lyase activity [GO:0016829]; cell wall organization [GO:0071555]	GO:0009279; GO:0016829; GO:0071555	GO:0016829~lyase activity	GO:0071555~cell wall organization	GO:0009279~cell outer membrane
DBMBANCO_00579	144	tr|Q1IC95|Q1IC95_PSEE4	144	98.6	144	100	100	2	0	1	144	1	144	3.6e-71	Uncharacterized protein	PSEEN1881	Pseudomonas entomophila (strain L48)	NA	integral component of membrane [GO:0016021]	GO:0016021	NA	NA	GO:0016021~integral component of membrane
DBMBANCO_00580	102	tr|Q1IC94|Q1IC94_PSEE4	102	100	102	100	100	0	0	1	102	1	102	2.2e-51	Uncharacterized protein	PSEEN1882	Pseudomonas entomophila (strain L48)	NA	NA	NA	NA	NA
DBMBANCO_00581	157	tr|Q1IC93|Q1IC93_PSEE4	157	97.5	157	100	100	4	0	1	157	1	157	4e-84	Transcription elongation factor GreB (Transcript cleavage factor GreB)	greB PSEEN1883	Pseudomonas entomophila (strain L48)	NA	"DNA binding [GO:0003677]; RNA polymerase binding [GO:0070063]; translation elongation factor activity [GO:0003746]; regulation of DNA-templated transcription, elongation [GO:0032784]"	GO:0003677; GO:0003746; GO:0032784; GO:0070063	GO:0003677~DNA binding;GO:0003746~translation elongation factor activity;GO:0070063~RNA polymerase binding	GO:0032784~regulation of DNA-templated transcription, elongation	NA
DBMBANCO_00582	835	tr|Q1IC92|Q1IC92_PSEE4	835	96	835	100	100	33	0	1	835	1	835	0	Uncharacterized protein	PSEEN1884	Pseudomonas entomophila (strain L48)	NA	integral component of membrane [GO:0016021]	GO:0016021	NA	NA	GO:0016021~integral component of membrane
DBMBANCO_00583	227	tr|Q1IC91|Q1IC91_PSEE4	227	98.2	227	100	100	4	0	1	227	1	227	6.2e-118	"Putative ABC transporter, ATP-binding protein (EC 3.6.3.-)"	PSEEN1885	Pseudomonas entomophila (strain L48)	NA	ATP binding [GO:0005524]; ATPase activity [GO:0016887]	GO:0005524; GO:0016887	GO:0005524~ATP binding;GO:0016887~ATPase activity	NA	NA
DBMBANCO_00584	201	tr|Q1IC90|Q1IC90_PSEE4	201	96	201	100	100	8	0	1	201	1	201	4.5e-104	Putative arylesterase (EC 3.1.1.2)	PSEEN1886	Pseudomonas entomophila (strain L48)	NA	arylesterase activity [GO:0004064]	GO:0004064	GO:0004064~arylesterase activity	NA	NA
DBMBANCO_00585	93	tr|Q1IC89|Q1IC89_PSEE4	93	97.8	93	100	100	2	0	1	93	1	93	3e-47	Uncharacterized protein	PSEEN1887	Pseudomonas entomophila (strain L48)	NA	NA	NA	NA	NA
DBMBANCO_00586	325	tr|Q1IC88|Q1IC88_PSEE4	325	98.5	325	100	100	5	0	1	325	1	325	9.9e-186	YkuD domain-containing protein	PSEEN1888	Pseudomonas entomophila (strain L48)	NA	transferase activity [GO:0016740]	GO:0016740	GO:0016740~transferase activity	NA	NA
DBMBANCO_00587	83	tr|A0A0M2UGG4|A0A0M2UGG4_PSEPU	83	100	83	100	100	0	0	1	83	1	83	1.4e-35	Deleted.	NA	NA	NA	NA	NA	NA	NA
DBMBANCO_00588	93	tr|Q1IC86|Q1IC86_PSEE4	93	100	93	100	100	0	0	1	93	1	93	2.6e-46	N-acetyltransferase domain-containing protein	PSEEN1890	Pseudomonas entomophila (strain L48)	NA	NA	NA	NA	NA
DBMBANCO_00589	358	tr|A0A0F7XVC5|A0A0F7XVC5_9PSED	358	98.9	358	100	100	4	0	1	358	1	358	4.1e-201	Phospho-2-dehydro-3-deoxyheptonate aldolase (EC 2.5.1.54)	aroF1 CCOS191_1789	Pseudomonas sp. CCOS 191	PATHWAY: Metabolic intermediate biosynthesis; chorismate biosynthesis; chorismate from D-erythrose 4-phosphate and phosphoenolpyruvate: step 1/7. {ECO:0000256|PIRNR:PIRNR001361}.	3-deoxy-7-phosphoheptulonate synthase activity [GO:0003849]; aromatic amino acid family biosynthetic process [GO:0009073]; chorismate biosynthetic process [GO:0009423]	GO:0003849; GO:0009073; GO:0009423	GO:0003849~3-deoxy-7-phosphoheptulonate synthase activity	GO:0009073~aromatic amino acid family biosynthetic process;GO:0009423~chorismate biosynthetic process	NA
DBMBANCO_00590	144	tr|Q1IC84|Q1IC84_PSEE4	141	97.1	140	97.22	99.29	4	0	1	140	1	140	2e-74	Uncharacterized protein	PSEEN1892	Pseudomonas entomophila (strain L48)	NA	NA	NA	NA	NA
DBMBANCO_00591	313	tr|Q1IC83|Q1IC83_PSEE4	313	92.7	313	100	100	23	0	1	313	1	313	3.2e-165	2-dehydropantoate 2-reductase (EC 1.1.1.169) (Ketopantoate reductase)	PSEEN1893	Pseudomonas entomophila (strain L48)	PATHWAY: Cofactor biosynthesis; (R)-pantothenate biosynthesis; (R)-pantoate from 3-methyl-2-oxobutanoate: step 2/2. {ECO:0000256|RuleBase:RU362068}.	integral component of membrane [GO:0016021]; 2-dehydropantoate 2-reductase activity [GO:0008677]; pantothenate biosynthetic process [GO:0015940]	GO:0008677; GO:0015940; GO:0016021	GO:0008677~2-dehydropantoate 2-reductase activity	GO:0015940~pantothenate biosynthetic process	GO:0016021~integral component of membrane
DBMBANCO_00592	165	tr|Q1IC82|Q1IC82_PSEE4	165	99.4	165	100	100	1	0	1	165	1	165	4.2e-84	Usp domain-containing protein	PSEEN1894	Pseudomonas entomophila (strain L48)	NA	NA	NA	NA	NA
DBMBANCO_00593	324	tr|A0A135NWR6|A0A135NWR6_9PSED	324	100	324	100	100	0	0	1	324	1	324	1.7e-182	HTH-type transcriptional regulator CysB (Transcriptional regulator CysB)	BTA49_04665 CLJ08_22505 DMX06_14450	Pseudomonas mosselii	NA	DNA binding [GO:0003677]; DNA-binding transcription factor activity [GO:0003700]	GO:0003677; GO:0003700	GO:0003677~DNA binding;GO:0003700~sequence-specific DNA binding transcription factor activity	NA	NA
DBMBANCO_00594	244	tr|Q1IC80|Q1IC80_PSEE4	244	98.8	244	100	100	3	0	1	244	1	244	1.6e-140	"Putative 5'-adenylylsulfate reductase, CysH (EC 1.8.4.9)"	PSEEN1896	Pseudomonas entomophila (strain L48)	PATHWAY: Sulfur metabolism; hydrogen sulfide biosynthesis; sulfite from sulfate: step 3/3. {ECO:0000256|SAAS:SAAS00831826}.	"cytoplasm [GO:0005737]; adenylyl-sulfate reductase (glutathione) activity [GO:0033741]; phosphoadenylyl-sulfate reductase (thioredoxin) activity [GO:0004604]; cysteine biosynthetic process [GO:0019344]; hydrogen sulfide biosynthetic process [GO:0070814]; sulfate assimilation, phosphoadenylyl sulfate reduction by phosphoadenylyl-sulfate reductase (thioredoxin) [GO:0019379]"	GO:0004604; GO:0005737; GO:0019344; GO:0019379; GO:0033741; GO:0070814	GO:0004604~phosphoadenylyl-sulfate reductase (thioredoxin) activity;GO:0033741~adenylyl-sulfate reductase (glutathione) activity	GO:0019344~cysteine biosynthetic process;GO:0019379~sulfate assimilation, phosphoadenylyl sulfate reduction by phosphoadenylyl-sulfate reductase (thioredoxin);GO:0070814~hydrogen sulfide biosynthetic process	GO:0005737~cytoplasm
DBMBANCO_00595	447	tr|Q1IC79|Q1IC79_PSEE4	447	93.7	447	100	100	28	0	1	447	1	447	1.1e-240	Putative para-aminodeoxychorismate synthase subunit I PabB (EC 6.3.5.8)	PSEEN1897	Pseudomonas entomophila (strain L48)	NA	ligase activity [GO:0016874]; folic acid-containing compound biosynthetic process [GO:0009396]	GO:0009396; GO:0016874	GO:0016874~ligase activity	GO:0009396~folic acid-containing compound biosynthetic process	NA
DBMBANCO_00596	325	tr|Q1IC78|Q1IC78_PSEE4	325	99.7	325	100	100	1	0	1	325	1	325	7.1e-184	ATP-grasp domain-containing protein	PSEEN1898	Pseudomonas entomophila (strain L48)	NA	ATP binding [GO:0005524]; metal ion binding [GO:0046872]	GO:0005524; GO:0046872	GO:0005524~ATP binding;GO:0046872~metal ion binding	NA	NA
DBMBANCO_00597	511	tr|Q1IC77|Q1IC77_PSEE4	511	99.2	511	100	100	4	0	1	511	1	511	1.3e-285	Uncharacterized protein	PSEEN1899	Pseudomonas entomophila (strain L48)	NA	integral component of membrane [GO:0016021]	GO:0016021	NA	NA	GO:0016021~integral component of membrane
DBMBANCO_00598	178	tr|Q1IC76|Q1IC76_PSEE4	178	100	178	100	100	0	0	1	178	1	178	2.2e-94	Uncharacterized protein	PSEEN1900	Pseudomonas entomophila (strain L48)	NA	NA	NA	NA	NA
DBMBANCO_00599	238	tr|Q1IC75|Q1IC75_PSEE4	238	98.7	238	100	100	3	0	1	238	1	238	8.1e-129	"Putative transcriptional regulator, GntR family"	PSEEN1901	Pseudomonas entomophila (strain L48)	NA	DNA binding [GO:0003677]; DNA-binding transcription factor activity [GO:0003700]	GO:0003677; GO:0003700	GO:0003677~DNA binding;GO:0003700~sequence-specific DNA binding transcription factor activity	NA	NA
DBMBANCO_00600	296	tr|Q1IC74|Q1IC74_PSEE4	296	99.7	296	100	100	1	0	1	296	1	296	1.7e-160	"2-methylisocitrate lyase (2-MIC) (MICL) (EC 4.1.3.30) ((2R,3S)-2-methylisocitrate lyase)"	prpB PSEEN1902	Pseudomonas entomophila (strain L48)	"PATHWAY: Organic acid metabolism; propanoate degradation. {ECO:0000256|HAMAP-Rule:MF_01939, ECO:0000256|RuleBase:RU361121}."	"magnesium ion binding [GO:0000287]; methylisocitrate lyase activity [GO:0046421]; propionate catabolic process, 2-methylcitrate cycle [GO:0019629]"	GO:0000287; GO:0019629; GO:0046421	GO:0000287~magnesium ion binding;GO:0046421~methylisocitrate lyase activity	GO:0019629~propionate catabolic process, 2-methylcitrate cycle	NA
DBMBANCO_00601	375	tr|A0A126S6S8|A0A126S6S8_PSEPU	375	98.7	375	100	100	5	0	1	375	1	375	3.4e-214	Citrate synthase	AWT69_003189	Pseudomonas putida (Arthrobacter siderocapsulatus)	NA	"cytoplasm [GO:0005737]; transferase activity, transferring acyl groups, acyl groups converted into alkyl on transfer [GO:0046912]; tricarboxylic acid cycle [GO:0006099]"	GO:0005737; GO:0006099; GO:0046912	GO:0046912~transferase activity, transferring acyl groups, acyl groups converted into alkyl on transfer	GO:0006099~tricarboxylic acid cycle	GO:0005737~cytoplasm
DBMBANCO_00602	862	tr|Q1IC72|Q1IC72_PSEE4	862	98.5	862	100	100	13	0	1	862	1	862	0	Putative aconitate hydratase (EC 4.2.1.3)	PSEEN1905	Pseudomonas entomophila (strain L48)	NA	"aconitate hydratase activity [GO:0003994]; citrate dehydratase activity [GO:0047780]; propionate metabolic process, methylcitrate cycle [GO:0019679]"	GO:0003994; GO:0019679; GO:0047780	GO:0003994~aconitate hydratase activity;GO:0047780~citrate dehydratase activity	GO:0019679~propionate metabolic process, methylcitrate cycle	NA
DBMBANCO_00603	396	tr|A0A135NWQ5|A0A135NWQ5_9PSED	396	94.2	396	100	100	23	0	1	396	1	396	2.3e-213	2-methylaconitate cis-trans isomerase PrpF (Putative methylaconitate Delta-isomerase PrpF)	prpF BTA49_04715 CLJ08_22555	Pseudomonas mosselii	NA	"isomerase activity [GO:0016853]; propionate catabolic process, 2-methylcitrate cycle [GO:0019629]"	GO:0016853; GO:0019629	GO:0016853~isomerase activity	GO:0019629~propionate catabolic process, 2-methylcitrate cycle	NA
DBMBANCO_00604	494	tr|Q1IC70|Q1IC70_PSEE4	494	96	494	100	100	20	0	1	494	1	494	8.3e-277	2-methyl citrate dehydratase (EC 4.2.1.79)	prpD PSEEN1907	Pseudomonas entomophila (strain L48)	NA	"2 iron, 2 sulfur cluster binding [GO:0051537]; 2-methylcitrate dehydratase activity [GO:0047547]; propionate catabolic process, 2-methylcitrate cycle [GO:0019629]"	GO:0019629; GO:0047547; GO:0051537	GO:0047547~2-methylcitrate dehydratase activity;GO:0051537~2 iron, 2 sulfur cluster binding	GO:0019629~propionate catabolic process, 2-methylcitrate cycle	NA
DBMBANCO_00605	874	tr|Q1IC69|Q1IC69_PSEE4	874	99.3	874	100	100	6	0	1	874	1	874	0	Aconitate hydratase B (EC 4.2.1.3) (EC 4.2.1.99) (2-methylisocitrate dehydratase)	acnB PSEEN1908	Pseudomonas entomophila (strain L48)	PATHWAY: Carbohydrate metabolism; tricarboxylic acid cycle; isocitrate from oxaloacetate: step 2/2. {ECO:0000256|PIRNR:PIRNR036687}.	"cytosol [GO:0005829]; 2-methylisocitrate dehydratase activity [GO:0047456]; 4 iron, 4 sulfur cluster binding [GO:0051539]; aconitate hydratase activity [GO:0003994]; citrate dehydratase activity [GO:0047780]; metal ion binding [GO:0046872]; tricarboxylic acid cycle [GO:0006099]"	GO:0003994; GO:0005829; GO:0006099; GO:0046872; GO:0047456; GO:0047780; GO:0051539	GO:0003994~aconitate hydratase activity;GO:0046872~metal ion binding;GO:0047456~2-methylisocitrate dehydratase activity;GO:0047780~citrate dehydratase activity;GO:0051539~4 iron, 4 sulfur cluster binding	GO:0006099~tricarboxylic acid cycle	GO:0005829~cytosol
DBMBANCO_00606	160	tr|Q1IC68|Q1IC68_PSEE4	160	96.9	160	100	100	5	0	1	160	1	160	1.7e-85	Uncharacterized protein	PSEEN1909	Pseudomonas entomophila (strain L48)	NA	NA	NA	NA	NA
DBMBANCO_00607	367	tr|A0A0C5RSH4|A0A0C5RSH4_PSEPU	367	77.6	366	99.73	99.73	82	0	1	366	1	366	8.9e-159	Transposase	N805_13955 N805_14625 N805_15035 N805_17285 N805_18795 N805_29235 N805_29300	Pseudomonas putida S13.1.2	NA	"DNA binding [GO:0003677]; transposase activity [GO:0004803]; transposition, DNA-mediated [GO:0006313]"	GO:0003677; GO:0004803; GO:0006313	GO:0003677~DNA binding;GO:0004803~transposase activity	GO:0006313~transposition, DNA-mediated	NA
DBMBANCO_00608	118	tr|Q1IC67|Q1IC67_PSEE4	118	100	118	100	100	0	0	1	118	1	118	6.3e-66	"6-carboxy-5,6,7,8-tetrahydropterin synthase (EC 4.-.-.-)"	PSEEN1910	Pseudomonas entomophila (strain L48)	PATHWAY: Purine metabolism; 7-cyano-7-deazaguanine biosynthesis. {ECO:0000256|PIRNR:PIRNR006113}.	"6-carboxy-5,6,7,8-tetrahydropterin synthase activity [GO:0070497]; metal ion binding [GO:0046872]; queuosine biosynthetic process [GO:0008616]"	GO:0008616; GO:0046872; GO:0070497	GO:0046872~metal ion binding;GO:0070497~6-carboxy-5,6,7,8-tetrahydropterin synthase activity	GO:0008616~queuosine biosynthetic process	NA
DBMBANCO_00609	359	tr|Q1IC66|Q1IC66_PSEE4	359	95.8	359	100	100	15	0	1	359	1	359	1e-199	Uncharacterized protein	PSEEN1911	Pseudomonas entomophila (strain L48)	NA	NA	NA	NA	NA
DBMBANCO_00610	102	tr|Q1IC65|Q1IC65_PSEE4	102	96	101	99.02	99.02	4	0	1	101	1	101	2.8e-46	PepSY domain-containing protein	PSEEN1912	Pseudomonas entomophila (strain L48)	NA	NA	NA	NA	NA
DBMBANCO_00611	104	tr|Q1IC64|Q1IC64_PSEE4	104	93.3	104	100	100	7	0	1	104	1	104	8.4e-46	PepSY domain-containing protein	PSEEN1913	Pseudomonas entomophila (strain L48)	NA	NA	NA	NA	NA
DBMBANCO_00612	222	tr|Q1IC63|Q1IC63_PSEE4	222	96.8	222	100	100	7	0	1	222	1	222	1e-117	Putative DNA-binding response regulator	PSEEN1914	Pseudomonas entomophila (strain L48)	NA	"DNA binding [GO:0003677]; phosphorelay signal transduction system [GO:0000160]; regulation of transcription, DNA-templated [GO:0006355]"	GO:0000160; GO:0003677; GO:0006355	GO:0003677~DNA binding	GO:0000160~phosphorelay signal transduction system;GO:0006355~regulation of transcription, DNA-templated	NA
DBMBANCO_00613	440	tr|Q1IC62|Q1IC62_PSEE4	438	95.9	440	100	100	16	1	1	440	1	438	1.2e-237	Putative sensor histidine kinase	PSEEN1915	Pseudomonas entomophila (strain L48)	NA	integral component of membrane [GO:0016021]; plasma membrane [GO:0005886]; ATP binding [GO:0005524]; phosphorelay sensor kinase activity [GO:0000155]	GO:0000155; GO:0005524; GO:0005886; GO:0016021	GO:0000155~phosphorelay sensor kinase activity;GO:0005524~ATP binding	NA	GO:0005886~plasma membrane;GO:0016021~integral component of membrane
DBMBANCO_00614	385	tr|Q1IC61|Q1IC61_PSEE4	385	94.8	385	100	100	20	0	1	385	1	385	1.9e-204	Uncharacterized protein	PSEEN1916	Pseudomonas entomophila (strain L48)	NA	integral component of membrane [GO:0016021]	GO:0016021	NA	NA	GO:0016021~integral component of membrane
DBMBANCO_00615	288	tr|Q1IC60|Q1IC60_PSEE4	288	97.9	288	100	100	6	0	1	288	1	288	2.2e-157	"Putative transcriptional regulator, LysR family"	PSEEN1917	Pseudomonas entomophila (strain L48)	NA	DNA binding [GO:0003677]; DNA-binding transcription factor activity [GO:0003700]	GO:0003677; GO:0003700	GO:0003677~DNA binding;GO:0003700~sequence-specific DNA binding transcription factor activity	NA	NA
DBMBANCO_00616	563	tr|A0A031J1Z2|A0A031J1Z2_9PSED	563	45.2	564	100	100	307	2	1	563	1	563	2.2e-140	Uncharacterized protein	BW43_01832	Pseudomonas sp. RIT357	NA	endonuclease activity [GO:0004519]; nucleic acid binding [GO:0003676]	GO:0003676; GO:0004519	GO:0003676~nucleic acid binding;GO:0004519~endonuclease activity	NA	NA
DBMBANCO_00617	430	tr|Q1IC59|Q1IC59_PSEE4	424	87.2	423	98.37	99.76	49	1	1	423	1	418	8.4e-209	Putative serine/threonine protein kinase	PSEEN1918	Pseudomonas entomophila (strain L48)	NA	ATP binding [GO:0005524]; protein serine/threonine kinase activity [GO:0004674]	GO:0004674; GO:0005524	GO:0004674~protein serine/threonine kinase activity;GO:0005524~ATP binding	NA	NA
DBMBANCO_00618	629	tr|Q1IC58|Q1IC58_PSEE4	629	95.9	629	100	100	26	0	1	629	1	629	0	Putative acetyl-CoA synthetase (EC 6.2.1.1)	PSEEN1919	Pseudomonas entomophila (strain L48)	NA	acetate-CoA ligase activity [GO:0003987]	GO:0003987	GO:0003987~acetate-CoA ligase activity	NA	NA
DBMBANCO_00619	357	tr|Q1IC57|Q1IC57_PSEE4	357	91.3	357	100	100	31	0	1	357	1	357	2.6e-187	"Putative ATPase, AFG1 family"	PSEEN1920	Pseudomonas entomophila (strain L48)	NA	ATP binding [GO:0005524]	GO:0005524	GO:0005524~ATP binding	NA	NA
DBMBANCO_00620	80	tr|A0A0F7Y0G0|A0A0F7Y0G0_9PSED	80	93.7	79	98.75	98.75	5	0	1	79	1	79	1e-35	Uncharacterized protein	CCOS191_3479	Pseudomonas sp. CCOS 191	NA	NA	NA	NA	NA
DBMBANCO_00621	303	tr|Q1IC56|Q1IC56_PSEE4	303	96.7	303	100	100	10	0	1	303	1	303	1.8e-165	"Putative transcriptional regulator, AraC family"	PSEEN1921	Pseudomonas entomophila (strain L48)	NA	DNA-binding transcription factor activity [GO:0003700]; sequence-specific DNA binding [GO:0043565]	GO:0003700; GO:0043565	GO:0003700~sequence-specific DNA binding transcription factor activity;GO:0043565~sequence-specific DNA binding	NA	NA
DBMBANCO_00622	186	tr|Q1IC55|Q1IC55_PSEE4	186	98.4	186	100	100	3	0	1	186	1	186	6.4e-97	Alkyl hydroperoxide reductase AhpD (EC 1.11.1.15)	PSEEN1922	Pseudomonas entomophila (strain L48)	NA	peroxidase activity [GO:0004601]; peroxiredoxin activity [GO:0051920]	GO:0004601; GO:0051920	GO:0004601~peroxidase activity;GO:0051920~peroxiredoxin activity	NA	NA
DBMBANCO_00623	354	tr|Q1IC54|Q1IC54_PSEE4	354	97.2	354	100	100	10	0	1	354	1	354	7.2e-190	Putative acyl-CoA dehydrogenase (EC 1.3.99.-)	PSEEN1923	Pseudomonas entomophila (strain L48)	NA	"flavin adenine dinucleotide binding [GO:0050660]; oxidoreductase activity, acting on the CH-CH group of donors [GO:0016627]"	GO:0016627; GO:0050660	GO:0016627~oxidoreductase activity, acting on the CH-CH group of donors;GO:0050660~flavin adenine dinucleotide binding	NA	NA
DBMBANCO_00624	273	tr|Q1IC53|Q1IC53_PSEE4	273	97.8	273	100	100	6	0	1	273	1	273	2.9e-146	"Putative ABC transporter, ATP-binding protein (EC 3.6.3.-)"	PSEEN1924	Pseudomonas entomophila (strain L48)	NA	ATP binding [GO:0005524]; ATPase activity [GO:0016887]	GO:0005524; GO:0016887	GO:0005524~ATP binding;GO:0016887~ATPase activity	NA	NA
DBMBANCO_00625	401	tr|Q1IC52|Q1IC52_PSEE4	401	98.8	401	100	100	5	0	1	401	1	401	1.2e-228	"Putative ABC transporter, periplasmic binding protein"	PSEEN1925	Pseudomonas entomophila (strain L48)	NA	NA	NA	NA	NA
DBMBANCO_00626	251	tr|Q1IC51|Q1IC51_PSEE4	251	98.8	251	100	100	3	0	1	251	1	251	6.5e-137	"Putative ABC transporter, permease protein"	PSEEN1926	Pseudomonas entomophila (strain L48)	NA	integral component of membrane [GO:0016021]; plasma membrane [GO:0005886]; transmembrane transport [GO:0055085]	GO:0005886; GO:0016021; GO:0055085	NA	GO:0055085~transmembrane transport	GO:0005886~plasma membrane;GO:0016021~integral component of membrane
DBMBANCO_00627	228	tr|Q1IC50|Q1IC50_PSEE4	228	96.9	228	100	100	7	0	1	228	1	228	5.6e-119	"Putative acetyltransferase, GNAT family"	PSEEN1928	Pseudomonas entomophila (strain L48)	NA	N-acetyltransferase activity [GO:0008080]	GO:0008080	GO:0008080~N-acetyltransferase activity	NA	NA
DBMBANCO_00628	308	tr|Q1IC49|Q1IC49_PSEE4	308	97.1	308	100	100	9	0	1	308	1	308	8e-169	N-acetyl-gamma-glutamyl-phosphate reductase (AGPR) (EC 1.2.1.38) (N-acetyl-glutamate semialdehyde dehydrogenase) (NAGSA dehydrogenase)	argC PSEEN1929	Pseudomonas entomophila (strain L48)	"PATHWAY: Amino-acid biosynthesis; L-arginine biosynthesis; N(2)-acetyl-L-ornithine from L-glutamate: step 3/4. {ECO:0000256|HAMAP-Rule:MF_01110, ECO:0000256|SAAS:SAAS01081960}."	cytoplasm [GO:0005737]; N-acetyl-gamma-glutamyl-phosphate reductase activity [GO:0003942]; NAD binding [GO:0051287]; arginine biosynthetic process [GO:0006526]	GO:0003942; GO:0005737; GO:0006526; GO:0051287	GO:0003942~N-acetyl-gamma-glutamyl-phosphate reductase activity;GO:0051287~NAD binding	GO:0006526~arginine biosynthetic process	GO:0005737~cytoplasm
DBMBANCO_00629	293	tr|Q1IC48|Q1IC48_PSEE4	297	97.9	291	99.32	97.98	6	0	1	291	1	291	1.5e-156	"Putative transcriptional regulator, LysR family"	PSEEN1930	Pseudomonas entomophila (strain L48)	NA	DNA binding [GO:0003677]; DNA-binding transcription factor activity [GO:0003700]	GO:0003677; GO:0003700	GO:0003677~DNA binding;GO:0003700~sequence-specific DNA binding transcription factor activity	NA	NA
DBMBANCO_00630	232	tr|Q1IC43|Q1IC43_PSEE4	232	94	232	100	100	14	0	1	232	1	232	2.8e-126	MOSC domain-containing protein	PSEEN1935	Pseudomonas entomophila (strain L48)	NA	catalytic activity [GO:0003824]; molybdenum ion binding [GO:0030151]; pyridoxal phosphate binding [GO:0030170]	GO:0003824; GO:0030151; GO:0030170	GO:0003824~catalytic activity;GO:0030151~molybdenum ion binding;GO:0030170~pyridoxal phosphate binding	NA	NA
DBMBANCO_00631	311	tr|Q1IC42|Q1IC42_PSEE4	311	99	311	100	100	3	0	1	311	1	311	3.2e-173	Putative 5'-nucleotidase	PSEEN1936	Pseudomonas entomophila (strain L48)	NA	cytoplasm [GO:0005737]; 5'-nucleotidase activity [GO:0008253]; magnesium ion binding [GO:0000287]; nucleotide binding [GO:0000166]; nucleotide metabolic process [GO:0009117]	GO:0000166; GO:0000287; GO:0005737; GO:0008253; GO:0009117	GO:0000166~nucleotide binding;GO:0000287~magnesium ion binding;GO:0008253~5'-nucleotidase activity	GO:0009117~nucleotide metabolic process	GO:0005737~cytoplasm
DBMBANCO_00632	216	tr|Q1IC41|Q1IC41_PSEE4	216	98.6	216	100	100	3	0	1	216	1	216	1.8e-114	SH3b domain-containing protein	PSEEN1937	Pseudomonas entomophila (strain L48)	NA	integral component of membrane [GO:0016021]	GO:0016021	NA	NA	GO:0016021~integral component of membrane
DBMBANCO_00633	55	tr|Q1IC40|Q1IC40_PSEE4	55	98.2	55	100	100	1	0	1	55	1	55	3.8e-21	Uncharacterized protein	PSEEN1938	Pseudomonas entomophila (strain L48)	NA	NA	NA	NA	NA
DBMBANCO_00634	327	tr|Q1IC39|Q1IC39_PSEE4	327	99.1	327	100	100	3	0	1	327	1	327	4.9e-185	6-phosphogluconate dehydrogenase (EC 1.1.1.44)	gnd PSEEN1939	Pseudomonas entomophila (strain L48)	NA	NADP binding [GO:0050661]; phosphogluconate dehydrogenase (decarboxylating) activity [GO:0004616]; pentose-phosphate shunt [GO:0006098]	GO:0004616; GO:0006098; GO:0050661	GO:0004616~phosphogluconate dehydrogenase (decarboxylating) activity;GO:0050661~NADP binding	GO:0006098~pentose-phosphate shunt	NA
DBMBANCO_00635	498	tr|Q1IC38|Q1IC38_PSEE4	498	97.6	498	100	100	12	0	1	498	1	498	6.8e-287	Glucose-6-phosphate 1-dehydrogenase (G6PD) (EC 1.1.1.49)	zwf-2 zwf PSEEN1940	Pseudomonas entomophila (strain L48)	PATHWAY: Carbohydrate degradation; pentose phosphate pathway; D-ribulose 5-phosphate from D-glucose 6-phosphate (oxidative stage): step 1/3. {ECO:0000256|HAMAP-Rule:MF_00966}.	glucose-6-phosphate dehydrogenase activity [GO:0004345]; NADP binding [GO:0050661]; glucose metabolic process [GO:0006006]; pentose-phosphate shunt [GO:0006098]	GO:0004345; GO:0006006; GO:0006098; GO:0050661	GO:0004345~glucose-6-phosphate dehydrogenase activity;GO:0050661~NADP binding	GO:0006006~glucose metabolic process;GO:0006098~pentose-phosphate shunt	NA
DBMBANCO_00636	597	tr|Q1IC37|Q1IC37_PSEE4	598	93.1	596	99.83	99.67	41	0	1	596	1	596	0	"Putative glycosyl hydrolase, family 15"	PSEEN1941	Pseudomonas entomophila (strain L48)	NA	hydrolase activity [GO:0016787]	GO:0016787	GO:0016787~hydrolase activity	NA	NA
DBMBANCO_00637	377	tr|A0A0F7Y0S8|A0A0F7Y0S8_9PSED	377	79.7	375	99.47	99.47	76	0	1	375	1	375	1.5e-172	Uncharacterized protein	CCOS191_3440	Pseudomonas sp. CCOS 191	NA	NA	NA	NA	NA
DBMBANCO_00638	126	tr|A0A0F7Y0D3|A0A0F7Y0D3_9PSED	126	73.6	125	99.21	99.21	33	0	1	125	1	125	2e-49	Uncharacterized protein	CCOS191_3439	Pseudomonas sp. CCOS 191	NA	NA	NA	NA	NA
DBMBANCO_00639	450	tr|Q1IC31|Q1IC31_PSEE4	450	98.4	450	100	100	7	0	1	450	1	450	1.6e-263	sn-Glycerol-3-phosphate permease	glpT PSEEN1947	Pseudomonas entomophila (strain L48)	NA	integral component of membrane [GO:0016021]; glycerol-3-phosphate transmembrane transporter activity [GO:0015169]	GO:0015169; GO:0016021	GO:0015169~glycerol-3-phosphate transmembrane transporter activity	NA	GO:0016021~integral component of membrane
DBMBANCO_00640	141	tr|A0A126S6E6|A0A126S6E6_PSEPU	141	98.6	140	99.29	99.29	2	0	1	140	1	140	5.6e-69	"Guanosine-3',5'-bis(Diphosphate) 3'-pyrophosphohydrolase"	AWT69_003031	Pseudomonas putida (Arthrobacter siderocapsulatus)	NA	hydrolase activity [GO:0016787]	GO:0016787	GO:0016787~hydrolase activity	NA	NA
DBMBANCO_00641	229	tr|Q1IC29|Q1IC29_PSEE4	229	99.6	229	100	100	1	0	1	229	1	229	1.1e-135	DNA-specific endonuclease I (EC 3.1.21.1)	endA PSEEN1949	Pseudomonas entomophila (strain L48)	NA	deoxyribonuclease I activity [GO:0004530]	GO:0004530	GO:0004530~deoxyribonuclease I activity	NA	NA
DBMBANCO_00642	80	tr|Q1IC28|Q1IC28_PSEE4	80	97.5	80	100	100	2	0	1	80	1	80	7.1e-37	Uncharacterized protein	PSEEN1950	Pseudomonas entomophila (strain L48)	NA	NA	NA	NA	NA
DBMBANCO_00643	363	tr|Q1IC27|Q1IC27_PSEE4	362	99.4	362	99.72	100	2	0	2	363	1	362	1.3e-197	Glutaminase-asparaginase (EC 3.5.1.38)	aspQ PSEEN1951	Pseudomonas entomophila (strain L48)	NA	asparaginase activity [GO:0004067]; glutamin-(asparagin-)ase activity [GO:0050417]; asparagine metabolic process [GO:0006528]	GO:0004067; GO:0006528; GO:0050417	GO:0004067~asparaginase activity;GO:0050417~glutamin-(asparagin-)ase activity	GO:0006528~asparagine metabolic process	NA
DBMBANCO_00644	318	tr|Q1IC26|Q1IC26_PSEE4	315	96.2	318	100	100	9	1	1	318	1	315	3.6e-164	"Putative ribose ABC transporter, periplasmic ribose-binding protein RbsB"	PSEEN1952	Pseudomonas entomophila (strain L48)	NA	NA	NA	NA	NA
DBMBANCO_00645	517	tr|Q1IC25|Q1IC25_PSEE4	517	96.7	517	100	100	17	0	1	517	1	517	3e-277	"Putative ribose ABC transporter, ATP-binding protein RbsA (EC 3.6.3.-)"	PSEEN1953	Pseudomonas entomophila (strain L48)	NA	ATP binding [GO:0005524]; ATPase activity [GO:0016887]	GO:0005524; GO:0016887	GO:0005524~ATP binding;GO:0016887~ATPase activity	NA	NA
DBMBANCO_00646	330	tr|Q1IC24|Q1IC24_PSEE4	330	98.8	330	100	100	4	0	1	330	1	330	8.8e-174	"Putative ribose ABC transporter, permease protein RbsC"	PSEEN1954	Pseudomonas entomophila (strain L48)	NA	integral component of membrane [GO:0016021]; plasma membrane [GO:0005886]; transmembrane transporter activity [GO:0022857]	GO:0005886; GO:0016021; GO:0022857	GO:0022857~transmembrane transporter activity	NA	GO:0005886~plasma membrane;GO:0016021~integral component of membrane
DBMBANCO_00647	340	tr|Q1IC23|Q1IC23_PSEE4	340	99.7	340	100	100	1	0	1	340	1	340	1e-185	Putative ribose operon repressor RbsR	PSEEN1955	Pseudomonas entomophila (strain L48)	NA	"DNA binding [GO:0003677]; regulation of transcription, DNA-templated [GO:0006355]"	GO:0003677; GO:0006355	GO:0003677~DNA binding	GO:0006355~regulation of transcription, DNA-templated	NA
DBMBANCO_00648	302	tr|Q1IC22|Q1IC22_PSEE4	302	95	302	100	100	15	0	1	302	1	302	7.6e-156	Ribokinase (RK) (EC 2.7.1.15)	rbsK PSEEN1956	Pseudomonas entomophila (strain L48)	PATHWAY: Carbohydrate metabolism; D-ribose degradation; D-ribose 5-phosphate from beta-D-ribopyranose: step 2/2. {ECO:0000256|HAMAP-Rule:MF_01987}.	cytoplasm [GO:0005737]; ATP binding [GO:0005524]; metal ion binding [GO:0046872]; ribokinase activity [GO:0004747]; D-ribose catabolic process [GO:0019303]	GO:0004747; GO:0005524; GO:0005737; GO:0019303; GO:0046872	GO:0004747~ribokinase activity;GO:0005524~ATP binding;GO:0046872~metal ion binding	GO:0019303~D-ribose catabolic process	GO:0005737~cytoplasm
DBMBANCO_00649	134	sp|Q1IC21|RBSD_PSEE4	134	97	134	100	100	4	0	1	134	1	134	9.4e-66	D-ribose pyranase (EC 5.4.99.62)	rbsD PSEEN1957	Pseudomonas entomophila (strain L48)	PATHWAY: Carbohydrate metabolism; D-ribose degradation; D-ribose 5-phosphate from beta-D-ribopyranose: step 1/2. {ECO:0000255|HAMAP-Rule:MF_01661}.	cytoplasm [GO:0005737]; D-ribose pyranase activity [GO:0062193]; intramolecular lyase activity [GO:0016872]; monosaccharide binding [GO:0048029]; D-ribose catabolic process [GO:0019303]	GO:0005737; GO:0016872; GO:0019303; GO:0048029; GO:0062193	GO:0016872~intramolecular lyase activity;GO:0048029~monosaccharide binding	GO:0019303~D-ribose catabolic process	GO:0005737~cytoplasm
DBMBANCO_00650	336	tr|Q1IC20|Q1IC20_PSEE4	336	98.2	336	100	100	6	0	1	336	1	336	1.4e-182	Putative inosine-uridine preferring nucleoside hydrolase (EC 3.2.2.1)	PSEEN1958	Pseudomonas entomophila (strain L48)	NA	purine nucleosidase activity [GO:0008477]; metabolic process [GO:0008152]	GO:0008152; GO:0008477	GO:0008477~purine nucleosidase activity	GO:0008152~metabolic process	NA
DBMBANCO_00651	70	tr|Q1IC19|Q1IC19_PSEE4	70	97.1	70	100	100	2	0	1	70	1	70	5.7e-30	Uncharacterized protein	PSEEN1959	Pseudomonas entomophila (strain L48)	NA	NA	NA	NA	NA
DBMBANCO_00652	106	tr|Q1IC18|Q1IC18_PSEE4	106	95.3	106	100	100	5	0	1	106	1	106	1.7e-49	Uncharacterized protein	PSEEN1960	Pseudomonas entomophila (strain L48)	NA	NA	NA	NA	NA
DBMBANCO_00653	70	tr|Q1IC17|Q1IC17_PSEE4	70	100	70	100	100	0	0	1	70	1	70	4.2e-33	Cold shock protein CapA	capA PSEEN1961	Pseudomonas entomophila (strain L48)	NA	cytoplasm [GO:0005737]; nucleic acid binding [GO:0003676]	GO:0003676; GO:0005737	GO:0003676~nucleic acid binding	NA	GO:0005737~cytoplasm
DBMBANCO_00654	100	tr|Q1IC16|Q1IC16_PSEE4	100	98	100	100	100	2	0	1	100	1	100	1.7e-48	Uncharacterized protein	PSEEN1962	Pseudomonas entomophila (strain L48)	NA	NA	NA	NA	NA
DBMBANCO_00655	640	tr|A0A126S6F0|A0A126S6F0_PSEPU	640	100	640	100	100	0	0	1	640	1	640	0	Threonine--tRNA ligase (EC 6.1.1.3) (Threonyl-tRNA synthetase) (ThrRS)	thrS AWT69_003016	Pseudomonas putida (Arthrobacter siderocapsulatus)	NA	cytoplasm [GO:0005737]; ATP binding [GO:0005524]; metal ion binding [GO:0046872]; threonine-tRNA ligase activity [GO:0004829]; tRNA binding [GO:0000049]; threonyl-tRNA aminoacylation [GO:0006435]	GO:0000049; GO:0004829; GO:0005524; GO:0005737; GO:0006435; GO:0046872	GO:0000049~tRNA binding;GO:0004829~threonine-tRNA ligase activity;GO:0005524~ATP binding;GO:0046872~metal ion binding	GO:0006435~threonyl-tRNA aminoacylation	GO:0005737~cytoplasm
DBMBANCO_00656	183	tr|A0A126S749|A0A126S749_PSEPU	183	99.5	183	100	100	1	0	1	183	1	183	3.1e-96	Translation initiation factor IF-3	infC AWT69_003015	Pseudomonas putida (Arthrobacter siderocapsulatus)	NA	cytoplasm [GO:0005737]; translation initiation factor activity [GO:0003743]	GO:0003743; GO:0005737	GO:0003743~translation initiation factor activity	NA	GO:0005737~cytoplasm
DBMBANCO_00657	64	tr|A0A135NS70|A0A135NS70_9PSED	64	100	64	100	100	0	0	1	64	1	64	1.8e-27	50S ribosomal protein L35	rpmI BTA49_02435 CLJ08_23305 DMX06_19585 FEM01_18955	Pseudomonas mosselii	NA	ribosome [GO:0005840]; structural constituent of ribosome [GO:0003735]; translation [GO:0006412]	GO:0003735; GO:0005840; GO:0006412	GO:0003735~structural constituent of ribosome	GO:0006412~translation	GO:0005840~ribosome
DBMBANCO_00658	118	tr|A0A0X8C0T2|A0A0X8C0T2_9PSED	118	100	118	100	100	0	0	1	118	1	118	3.5e-56	50S ribosomal protein L20	rplT AL532_18435 APT63_06825 BC89_03755 CHR29_16900 CXB65_05895 D0894_16440 EGN69_12260	Pseudomonas monteilii	NA	ribosome [GO:0005840]; rRNA binding [GO:0019843]; structural constituent of ribosome [GO:0003735]; ribosomal large subunit assembly [GO:0000027]; translation [GO:0006412]	GO:0000027; GO:0003735; GO:0005840; GO:0006412; GO:0019843	GO:0003735~structural constituent of ribosome;GO:0019843~rRNA binding	GO:0000027~ribosomal large subunit assembly;GO:0006412~translation	GO:0005840~ribosome
DBMBANCO_00659	338	tr|A0A0F7Y7R5|A0A0F7Y7R5_9PSED	338	99.7	338	100	100	1	0	1	338	1	338	1.9e-195	Phenylalanine--tRNA ligase alpha subunit (EC 6.1.1.20) (Phenylalanyl-tRNA synthetase alpha subunit) (PheRS)	pheS CCOS191_3182	Pseudomonas sp. CCOS 191	NA	cytoplasm [GO:0005737]; ATP binding [GO:0005524]; magnesium ion binding [GO:0000287]; phenylalanine-tRNA ligase activity [GO:0004826]; tRNA binding [GO:0000049]; phenylalanyl-tRNA aminoacylation [GO:0006432]	GO:0000049; GO:0000287; GO:0004826; GO:0005524; GO:0005737; GO:0006432	GO:0000049~tRNA binding;GO:0000287~magnesium ion binding;GO:0004826~phenylalanine-tRNA ligase activity;GO:0005524~ATP binding	GO:0006432~phenylalanyl-tRNA aminoacylation	GO:0005737~cytoplasm
DBMBANCO_00660	793	tr|A0A0F7Y9Q2|A0A0F7Y9Q2_9PSED	793	99.2	793	100	100	6	0	1	793	1	793	0	Phenylalanine--tRNA ligase beta subunit (EC 6.1.1.20) (Phenylalanyl-tRNA synthetase beta subunit) (PheRS)	pheT CCOS191_3181	Pseudomonas sp. CCOS 191	NA	cytoplasm [GO:0005737]; ATP binding [GO:0005524]; magnesium ion binding [GO:0000287]; phenylalanine-tRNA ligase activity [GO:0004826]; tRNA binding [GO:0000049]; phenylalanyl-tRNA aminoacylation [GO:0006432]	GO:0000049; GO:0000287; GO:0004826; GO:0005524; GO:0005737; GO:0006432	GO:0000049~tRNA binding;GO:0000287~magnesium ion binding;GO:0004826~phenylalanine-tRNA ligase activity;GO:0005524~ATP binding	GO:0006432~phenylalanyl-tRNA aminoacylation	GO:0005737~cytoplasm
DBMBANCO_00661	100	tr|A0A177ST09|A0A177ST09_PSEPU	100	100	100	100	100	0	0	1	100	1	100	4.6e-49	Integration host factor subunit alpha (IHF-alpha)	ihfA himA AYO28_09615 PSEMO_13950	Pseudomonas putida (Arthrobacter siderocapsulatus)	NA	"DNA binding [GO:0003677]; DNA recombination [GO:0006310]; regulation of transcription, DNA-templated [GO:0006355]; regulation of translation [GO:0006417]"	GO:0003677; GO:0006310; GO:0006355; GO:0006417	GO:0003677~DNA binding	GO:0006310~DNA recombination;GO:0006355~regulation of transcription, DNA-templated;GO:0006417~regulation of translation	NA
DBMBANCO_00662	118	tr|A0A0F7XZM0|A0A0F7XZM0_9PSED	118	100	118	100	100	0	0	1	118	1	118	1.8e-60	MerR family transcriptional regulator	CCOS191_3179	Pseudomonas sp. CCOS 191	NA	"DNA binding [GO:0003677]; regulation of transcription, DNA-templated [GO:0006355]"	GO:0003677; GO:0006355	GO:0003677~DNA binding	GO:0006355~regulation of transcription, DNA-templated	NA
DBMBANCO_00664	363	tr|W6VEW6|W6VEW6_9PSED	364	77.7	364	100	100	80	1	1	363	1	364	7.7e-163	HNH endonuclease	PMI27_005490	Pseudomonas sp. (strain GM41(2012))	NA	endonuclease activity [GO:0004519]; nucleic acid binding [GO:0003676]	GO:0003676; GO:0004519	GO:0003676~nucleic acid binding;GO:0004519~endonuclease activity	NA	NA
DBMBANCO_00665	78	tr|A0A126S4X5|A0A126S4X5_PSEPU	78	98.7	78	100	100	1	0	1	78	1	78	6.5e-35	Uncharacterized protein	AWT69_002511 AWT69_002996	Pseudomonas putida (Arthrobacter siderocapsulatus)	NA	NA	NA	NA	NA
DBMBANCO_00666	102	tr|A0A0F7XZL5|A0A0F7XZL5_9PSED	102	92.2	102	100	100	8	0	1	102	1	102	1.4e-45	Uncharacterized protein	CCOS191_3174	Pseudomonas sp. CCOS 191	NA	NA	NA	NA	NA
DBMBANCO_00667	129	tr|A0A0F7Y7R1|A0A0F7Y7R1_9PSED	129	95.3	129	100	100	6	0	1	129	1	129	9.7e-68	Uncharacterized protein	CCOS191_3172	Pseudomonas sp. CCOS 191	NA	NA	NA	NA	NA
DBMBANCO_00668	100	tr|A0A1E2TBJ1|A0A1E2TBJ1_9PSED	187	89.4	94	94	50.27	10	0	7	100	94	187	3.9e-40	Uncharacterized protein	BTA49_17400	Pseudomonas mosselii	NA	NA	NA	NA	NA
DBMBANCO_00669	161	tr|Q1IC02|Q1IC02_PSEE4	161	96.9	161	100	100	5	0	1	161	1	161	4.9e-85	Uncharacterized protein	PSEEN1980	Pseudomonas entomophila (strain L48)	NA	NA	NA	NA	NA
DBMBANCO_00670	237	tr|Q1IC01|Q1IC01_PSEE4	237	88.2	237	100	100	28	0	1	237	1	237	3e-115	Uncharacterized protein	PSEEN1981	Pseudomonas entomophila (strain L48)	NA	NA	NA	NA	NA
DBMBANCO_00671	95	tr|Q1IC00|Q1IC00_PSEE4	84	67.9	84	88.42	100	27	0	12	95	1	84	1.4e-23	Uncharacterized protein	PSEEN1982	Pseudomonas entomophila (strain L48)	NA	integral component of membrane [GO:0016021]	GO:0016021	NA	NA	GO:0016021~integral component of membrane
DBMBANCO_00672	100	tr|Q1IBY7|Q1IBY7_PSEE4	100	87	100	100	100	13	0	1	100	1	100	9.2e-42	Uncharacterized protein	PSEEN1995	Pseudomonas entomophila (strain L48)	NA	NA	NA	NA	NA
DBMBANCO_00673	161	tr|Q1IC02|Q1IC02_PSEE4	161	68.1	160	99.38	99.38	51	0	1	160	1	160	7.1e-60	Uncharacterized protein	PSEEN1980	Pseudomonas entomophila (strain L48)	NA	NA	NA	NA	NA
DBMBANCO_00674	237	tr|Q1IAW7|Q1IAW7_PSEE4	220	67.3	220	92.83	100	72	0	18	237	1	220	3e-83	Uncharacterized protein	PSEEN2391	Pseudomonas entomophila (strain L48)	NA	NA	NA	NA	NA
DBMBANCO_00676	159	tr|Q1IBY1|Q1IBY1_PSEE4	159	98.7	159	100	100	2	0	1	159	1	159	7.4e-86	"Putative acetyltransferase, GNAT family"	PSEEN2001	Pseudomonas entomophila (strain L48)	NA	N-acetyltransferase activity [GO:0008080]	GO:0008080	GO:0008080~N-acetyltransferase activity	NA	NA
DBMBANCO_00677	206	tr|Q1IBY0|Q1IBY0_PSEE4	206	99.5	206	100	100	1	0	1	206	1	206	1.5e-110	"Putative transporter, LysE family"	PSEEN2002	Pseudomonas entomophila (strain L48)	NA	integral component of membrane [GO:0016021]; plasma membrane [GO:0005886]; amino acid transport [GO:0006865]	GO:0005886; GO:0006865; GO:0016021	NA	GO:0006865~amino acid transport	GO:0005886~plasma membrane;GO:0016021~integral component of membrane
DBMBANCO_00678	290	tr|Q1IBX9|Q1IBX9_PSEE4	290	98.3	289	99.66	99.66	5	0	1	289	1	289	4.5e-166	"Putative hydrolase, alpha/beta fold family"	PSEEN2003	Pseudomonas entomophila (strain L48)	NA	hydrolase activity [GO:0016787]	GO:0016787	GO:0016787~hydrolase activity	NA	NA
DBMBANCO_00679	378	tr|Q1IBX8|Q1IBX8_PSEE4	378	95.8	378	100	100	16	0	1	378	1	378	4.3e-201	Putative multidrug efflux MFS membrane fusion protein	PSEEN2004	Pseudomonas entomophila (strain L48)	NA	integral component of membrane [GO:0016021]	GO:0016021	NA	NA	GO:0016021~integral component of membrane
DBMBANCO_00680	502	tr|Q1IBX7|Q1IBX7_PSEE4	502	98.6	502	100	100	7	0	1	502	1	502	8.7e-274	"Putative drug resistance transporter, EmrB/QacA family"	PSEEN2005	Pseudomonas entomophila (strain L48)	NA	integral component of membrane [GO:0016021]; plasma membrane [GO:0005886]; transmembrane transporter activity [GO:0022857]	GO:0005886; GO:0016021; GO:0022857	GO:0022857~transmembrane transporter activity	NA	GO:0005886~plasma membrane;GO:0016021~integral component of membrane
DBMBANCO_00681	305	tr|Q1IBX4|Q1IBX4_PSEE4	305	95.7	305	100	100	13	0	1	305	1	305	3.1e-165	Putative L-serine dehydratase (EC 4.3.1.17)	PSEEN2008	Pseudomonas entomophila (strain L48)	NA	L-serine ammonia-lyase activity [GO:0003941]	GO:0003941	GO:0003941~L-serine ammonia-lyase activity	NA	NA
DBMBANCO_00682	230	tr|Q1IBX3|Q1IBX3_PSEE4	234	94.3	230	100	98.29	13	0	1	230	5	234	2.4e-117	Uncharacterized protein	PSEEN2009	Pseudomonas entomophila (strain L48)	NA	NA	NA	NA	NA
DBMBANCO_00683	567	tr|Q1IBX2|Q1IBX2_PSEE4	567	97	567	100	100	17	0	1	567	1	567	0	Putative amidase (EC 3.5.1.-)	PSEEN2010	Pseudomonas entomophila (strain L48)	NA	hydrolase activity [GO:0016787]	GO:0016787	GO:0016787~hydrolase activity	NA	NA
DBMBANCO_00684	481	tr|A0A177SDV7|A0A177SDV7_PSEPU	468	46.6	470	97.71	100	246	2	9	478	4	468	6.7e-114	Mrr_cat domain-containing protein	AYO28_01790	Pseudomonas putida (Arthrobacter siderocapsulatus)	NA	DNA binding [GO:0003677]; endonuclease activity [GO:0004519]; DNA restriction-modification system [GO:0009307]	GO:0003677; GO:0004519; GO:0009307	GO:0003677~DNA binding;GO:0004519~endonuclease activity	GO:0009307~DNA restriction-modification system	NA
DBMBANCO_00685	281	tr|Q1IBX1|Q1IBX1_PSEE4	279	97.5	278	98.93	99.64	7	0	1	278	1	278	1.2e-158	Putative glutathione S-transferase (EC 2.5.1.-)	PSEEN2011	Pseudomonas entomophila (strain L48)	NA	transferase activity [GO:0016740]	GO:0016740	GO:0016740~transferase activity	NA	NA
DBMBANCO_00686	708	tr|Q1IBX0|Q1IBX0_PSEE4	708	97.2	708	100	100	20	0	1	708	1	708	0	Putative outer membrane ferric siderophore receptor	PSEEN2012	Pseudomonas entomophila (strain L48)	NA	cell outer membrane [GO:0009279]; siderophore uptake transmembrane transporter activity [GO:0015344]; signaling receptor activity [GO:0038023]	GO:0009279; GO:0015344; GO:0038023	GO:0015344~siderophore uptake transmembrane transporter activity;GO:0038023~signaling receptor activity	NA	GO:0009279~cell outer membrane
DBMBANCO_00687	457	tr|Q1IBW9|Q1IBW9_PSEE4	457	98.5	457	100	100	7	0	1	457	1	457	2.7e-258	Putative major facilitator family transporter	PSEEN2013	Pseudomonas entomophila (strain L48)	NA	integral component of membrane [GO:0016021]; transmembrane transporter activity [GO:0022857]	GO:0016021; GO:0022857	GO:0022857~transmembrane transporter activity	NA	GO:0016021~integral component of membrane
DBMBANCO_00688	634	tr|Q1IBW8|Q1IBW8_PSEE4	634	97.2	634	100	100	18	0	1	634	1	634	0	Putative 4-hydroxyphenylpyruvate dioxygenase (EC 1.13.11.27)	PSEEN2014	Pseudomonas entomophila (strain L48)	NA	4-hydroxyphenylpyruvate dioxygenase activity [GO:0003868]	GO:0003868	GO:0003868~4-hydroxyphenylpyruvate dioxygenase activity	NA	NA
DBMBANCO_00689	220	tr|Q1IBW7|Q1IBW7_PSEE4	220	98.6	220	100	100	3	0	1	220	1	220	7e-119	"Putative transcriptional regulator, TetR family"	PSEEN2015	Pseudomonas entomophila (strain L48)	NA	DNA binding [GO:0003677]	GO:0003677	GO:0003677~DNA binding	NA	NA
DBMBANCO_00690	725	tr|Q1IBW6|Q1IBW6_PSEE4	725	93.2	725	100	100	49	0	1	725	1	725	0	Uncharacterized protein	PSEEN2016	Pseudomonas entomophila (strain L48)	NA	NA	NA	NA	NA
DBMBANCO_00691	206	tr|Q1IBW5|Q1IBW5_PSEE4	205	98.5	206	100	100	2	1	1	206	1	205	6.2e-109	"Putative transporter, LysE family"	PSEEN2017	Pseudomonas entomophila (strain L48)	NA	integral component of membrane [GO:0016021]; plasma membrane [GO:0005886]; amino acid transport [GO:0006865]	GO:0005886; GO:0006865; GO:0016021	NA	GO:0006865~amino acid transport	GO:0005886~plasma membrane;GO:0016021~integral component of membrane
DBMBANCO_00692	610	tr|Q1IBW4|Q1IBW4_PSEE4	610	97.5	610	100	100	15	0	1	610	1	610	0	"Putative carbamoyltransferase, NodU family"	PSEEN2018	Pseudomonas entomophila (strain L48)	NA	transferase activity [GO:0016740]; biosynthetic process [GO:0009058]	GO:0009058; GO:0016740	GO:0016740~transferase activity	GO:0009058~biosynthetic process	NA
DBMBANCO_00693	377	tr|Q1IBW3|Q1IBW3_PSEE4	377	98.9	377	100	100	4	0	1	377	1	377	4.6e-219	Uncharacterized protein	PSEEN2019	Pseudomonas entomophila (strain L48)	NA	NA	NA	NA	NA
DBMBANCO_00694	282	tr|Q1IBW2|Q1IBW2_PSEE4	282	97.2	282	100	100	8	0	1	282	1	282	4.9e-149	Shikimate dehydrogenase (NADP(+)) (SDH) (EC 1.1.1.25)	aroE PSEEN2020	Pseudomonas entomophila (strain L48)	"PATHWAY: Metabolic intermediate biosynthesis; chorismate biosynthesis; chorismate from D-erythrose 4-phosphate and phosphoenolpyruvate: step 4/7. {ECO:0000256|HAMAP-Rule:MF_00222, ECO:0000256|SAAS:SAAS00315122}."	shikimate 3-dehydrogenase (NADP+) activity [GO:0004764]; aromatic amino acid family biosynthetic process [GO:0009073]; chorismate biosynthetic process [GO:0009423]	GO:0004764; GO:0009073; GO:0009423	GO:0004764~shikimate 3-dehydrogenase (NADP+) activity	GO:0009073~aromatic amino acid family biosynthetic process;GO:0009423~chorismate biosynthetic process	NA
DBMBANCO_00695	149	tr|Q1IBW1|Q1IBW1_PSEE4	149	97.3	149	100	100	4	0	1	149	1	149	7e-78	3-dehydroquinate dehydratase (3-dehydroquinase) (EC 4.2.1.10) (Type II DHQase)	aroQ-2 aroQ PSEEN2021	Pseudomonas entomophila (strain L48)	PATHWAY: Metabolic intermediate biosynthesis; chorismate biosynthesis; chorismate from D-erythrose 4-phosphate and phosphoenolpyruvate: step 3/7. {ECO:0000256|HAMAP-Rule:MF_00169}.	integral component of membrane [GO:0016021]; 3-dehydroquinate dehydratase activity [GO:0003855]; aromatic amino acid family biosynthetic process [GO:0009073]; chorismate biosynthetic process [GO:0009423]	GO:0003855; GO:0009073; GO:0009423; GO:0016021	GO:0003855~3-dehydroquinate dehydratase activity	GO:0009073~aromatic amino acid family biosynthetic process;GO:0009423~chorismate biosynthetic process	GO:0016021~integral component of membrane
DBMBANCO_00696	404	tr|Q1IBW0|Q1IBW0_PSEE4	411	98	404	100	98.3	8	0	1	404	8	411	2.5e-215	Cobalt-zinc-cadmium resistance protein CzcC	PSEEN2022	Pseudomonas entomophila (strain L48)	NA	efflux transmembrane transporter activity [GO:0015562]	GO:0015562	GO:0015562~efflux transmembrane transporter activity	NA	NA
DBMBANCO_00697	403	tr|Q1IBV9|Q1IBV9_PSEE4	405	96	405	100	100	14	1	1	403	1	405	7.4e-215	Cobalt-zinc-cadmium resistance protein CzcB	PSEEN2023	Pseudomonas entomophila (strain L48)	NA	membrane [GO:0016020]; transmembrane transporter activity [GO:0022857]	GO:0016020; GO:0022857	GO:0022857~transmembrane transporter activity	NA	GO:0016020~membrane
DBMBANCO_00698	1047	tr|Q1IBV8|Q1IBV8_PSEE4	1051	98.5	1047	100	99.62	16	0	1	1047	1	1047	0	RND divalent metal cation efflux transporter CzcA	czcA PSEEN2024	Pseudomonas entomophila (strain L48)	NA	integral component of membrane [GO:0016021]; cation transmembrane transporter activity [GO:0008324]	GO:0008324; GO:0016021	GO:0008324~cation transmembrane transporter activity	NA	GO:0016021~integral component of membrane
DBMBANCO_00699	46	tr|A0A1E2TCG9|A0A1E2TCG9_9PSED	77	84.4	45	97.83	58.44	7	0	1	45	32	76	7e-13	Uncharacterized protein	BTA49_15825 CLJ08_01275	Pseudomonas mosselii	NA	NA	NA	NA	NA
DBMBANCO_00700	57	tr|A0A126S411|A0A126S411_PSEPU	105	91.2	57	100	54.29	5	0	1	57	1	57	3e-21	Uncharacterized protein	AWT69_002183	Pseudomonas putida (Arthrobacter siderocapsulatus)	NA	NA	NA	NA	NA
DBMBANCO_00701	105	tr|A0A126S411|A0A126S411_PSEPU	105	88.5	104	99.05	99.05	12	0	1	104	1	104	1.6e-44	Uncharacterized protein	AWT69_002183	Pseudomonas putida (Arthrobacter siderocapsulatus)	NA	NA	NA	NA	NA
DBMBANCO_00702	210	tr|Q1IBV7|Q1IBV7_PSEE4	210	96.2	210	100	100	8	0	1	210	1	210	4.8e-109	"Putative transporter, LysE family"	PSEEN2025	Pseudomonas entomophila (strain L48)	NA	integral component of membrane [GO:0016021]; plasma membrane [GO:0005886]; amino acid transport [GO:0006865]	GO:0005886; GO:0006865; GO:0016021	NA	GO:0006865~amino acid transport	GO:0005886~plasma membrane;GO:0016021~integral component of membrane
DBMBANCO_00703	724	tr|Q1IBV6|Q1IBV6_PSEE4	726	91.9	726	100	100	57	1	1	724	1	726	0	Putative sensor histidine kinase/response regulator hybrid	PSEEN2026	Pseudomonas entomophila (strain L48)	NA	phosphorelay sensor kinase activity [GO:0000155]	GO:0000155	GO:0000155~phosphorelay sensor kinase activity	NA	NA
DBMBANCO_00704	725	tr|Q1IBV5|Q1IBV5_PSEE4	720	90.2	722	99.59	100	68	1	1	722	1	719	0	Putative sensor histidine kinase/response regulator hybrid	PSEEN2027	Pseudomonas entomophila (strain L48)	NA	phosphorelay sensor kinase activity [GO:0000155]	GO:0000155	GO:0000155~phosphorelay sensor kinase activity	NA	NA
DBMBANCO_00705	187	tr|J2XHY5|J2XHY5_9PSED	187	96.8	187	100	100	6	0	1	187	1	187	5.8e-106	ADP-ribose pyrophosphatase	PMI38_05292	Pseudomonas sp. GM84	NA	hydrolase activity [GO:0016787]	GO:0016787	GO:0016787~hydrolase activity	NA	NA
DBMBANCO_00706	250	tr|Q1IBV3|Q1IBV3_PSEE4	250	98.4	250	100	100	4	0	1	250	1	250	3.1e-131	"Putative transcriptional regulator, GntR family"	PSEEN2029	Pseudomonas entomophila (strain L48)	NA	DNA-binding transcription factor activity [GO:0003700]; sequence-specific DNA binding [GO:0043565]	GO:0003700; GO:0043565	GO:0003700~sequence-specific DNA binding transcription factor activity;GO:0043565~sequence-specific DNA binding	NA	NA
DBMBANCO_00707	129	tr|A0A1B2F5P5|A0A1B2F5P5_PSEPU	129	94.6	129	100	100	7	0	1	129	1	129	2.5e-63	Carboxymuconolactone decarboxylase (Carboxymuconolactone decarboxylase family protein)	IEC33019_1940 NCTC7914_04208	Pseudomonas putida (Arthrobacter siderocapsulatus)	NA	peroxiredoxin activity [GO:0051920]	GO:0051920	GO:0051920~peroxiredoxin activity	NA	NA
DBMBANCO_00708	161	tr|Q1IBV1|Q1IBV1_PSEE4	161	98.8	161	100	100	2	0	1	161	1	161	4.4e-86	Putative oxidoreductase	PSEEN2031	Pseudomonas entomophila (strain L48)	NA	FMN binding [GO:0010181]	GO:0010181	GO:0010181~FMN binding	NA	NA
DBMBANCO_00709	493	tr|Q1IBV0|Q1IBV0_PSEE4	493	98.4	493	100	100	8	0	1	493	1	493	1.8e-276	Putative aldehyde dehydrogenase (EC 1.2.1.-)	PSEEN2032	Pseudomonas entomophila (strain L48)	NA	"oxidoreductase activity, acting on the aldehyde or oxo group of donors, NAD or NADP as acceptor [GO:0016620]"	GO:0016620	GO:0016620~oxidoreductase activity, acting on the aldehyde or oxo group of donors, NAD or NADP as acceptor	NA	NA
DBMBANCO_00710	277	tr|Q1IBU9|Q1IBU9_PSEE4	277	96.4	277	100	100	10	0	1	277	1	277	1.3e-146	"Putative hydrolase, alpha/beta fold family"	PSEEN2033	Pseudomonas entomophila (strain L48)	NA	hydrolase activity [GO:0016787]	GO:0016787	GO:0016787~hydrolase activity	NA	NA
DBMBANCO_00711	198	tr|A0A0C5RQ59|A0A0C5RQ59_PSEPU	198	97.5	198	100	100	5	0	1	198	1	198	2e-104	Peptide synthetase	N805_05290	Pseudomonas putida S13.1.2	NA	NA	NA	NA	NA
DBMBANCO_00712	346	tr|A0A177YEY5|A0A177YEY5_PSEPU	346	97.7	346	100	100	8	0	1	346	1	346	3.4e-200	Monooxygenase	A3K88_25140	Pseudomonas putida (Arthrobacter siderocapsulatus)	NA	"monooxygenase activity [GO:0004497]; oxidoreductase activity, acting on paired donors, with incorporation or reduction of molecular oxygen [GO:0016705]"	GO:0004497; GO:0016705	GO:0004497~monooxygenase activity;GO:0016705~oxidoreductase activity, acting on paired donors, with incorporation or reduction of molecular oxygen	NA	NA
DBMBANCO_00713	161	tr|Q1IBU6|Q1IBU6_PSEE4	161	95	161	100	100	8	0	1	161	1	161	1.5e-81	Putative oxidoreductase	PSEEN2036	Pseudomonas entomophila (strain L48)	NA	FMN binding [GO:0010181]	GO:0010181	GO:0010181~FMN binding	NA	NA
DBMBANCO_00715	467	tr|Q1IBU5|Q1IBU5_PSEE4	467	97.6	467	100	100	11	0	1	467	1	467	2.9e-263	"Putative permease, cytosine/purines, uracil, thiamine, allantoin permease family"	PSEEN2038	Pseudomonas entomophila (strain L48)	NA	integral component of membrane [GO:0016021]; transmembrane transporter activity [GO:0022857]	GO:0016021; GO:0022857	GO:0022857~transmembrane transporter activity	NA	GO:0016021~integral component of membrane
DBMBANCO_00716	541	tr|Q1IBU4|Q1IBU4_PSEE4	541	96.7	541	100	100	18	0	1	541	1	541	1.1e-279	Putative methyl-accepting chemotaxis transducer	PSEEN2039	Pseudomonas entomophila (strain L48)	NA	integral component of membrane [GO:0016021]; transmembrane signaling receptor activity [GO:0004888]; chemotaxis [GO:0006935]; signal transduction [GO:0007165]	GO:0004888; GO:0006935; GO:0007165; GO:0016021	GO:0004888~transmembrane signaling receptor activity	GO:0006935~chemotaxis;GO:0007165~signal transduction	GO:0016021~integral component of membrane
DBMBANCO_00717	400	tr|Q1IBU3|Q1IBU3_PSEE4	400	95.8	400	100	100	17	0	1	400	1	400	8.3e-219	Putative pyridine nucleotide-disulphide oxidoreductase	PSEEN2040	Pseudomonas entomophila (strain L48)	NA	oxidoreductase activity [GO:0016491]	GO:0016491	GO:0016491~oxidoreductase activity	NA	NA
DBMBANCO_00718	178	tr|Q1IBU2|Q1IBU2_PSEE4	178	97.8	178	100	100	4	0	1	178	1	178	3.1e-93	Putative transcriptional regulator	PSEEN2041	Pseudomonas entomophila (strain L48)	NA	DNA binding [GO:0003677]	GO:0003677	GO:0003677~DNA binding	NA	NA
DBMBANCO_00719	72	tr|Q1IBU1|Q1IBU1_PSEE4	72	97.2	72	100	100	2	0	1	72	1	72	1.1e-31	Uncharacterized protein	PSEEN2042	Pseudomonas entomophila (strain L48)	NA	integral component of membrane [GO:0016021]	GO:0016021	NA	NA	GO:0016021~integral component of membrane
DBMBANCO_00720	55	tr|Q1IBU0|Q1IBU0_PSEE4	55	98.2	55	100	100	1	0	1	55	1	55	3.9e-26	Uncharacterized protein	PSEEN2043	Pseudomonas entomophila (strain L48)	NA	NA	NA	NA	NA
DBMBANCO_00721	672	tr|Q1IBT9|Q1IBT9_PSEE4	672	96.9	672	100	100	21	0	1	672	1	672	0	"Alpha-1,4-glucan:maltose-1-phosphate maltosyltransferase (GMPMT) (EC 2.4.99.16) ((1->4)-alpha-D-glucan:maltose-1-phosphate alpha-D-maltosyltransferase)"	glgE PSEEN2044	Pseudomonas entomophila (strain L48)	NA	"hydrolase activity, hydrolyzing O-glycosyl compounds [GO:0004553]; transferase activity, transferring hexosyl groups [GO:0016758]; alpha-glucan biosynthetic process [GO:0030979]"	GO:0004553; GO:0016758; GO:0030979	GO:0004553~hydrolase activity, hydrolyzing O-glycosyl compounds;GO:0016758~transferase activity, transferring hexosyl groups	GO:0030979~alpha-glucan biosynthetic process	NA
DBMBANCO_00722	1121	tr|Q1IBT8|Q1IBT8_PSEE4	1121	97.1	1121	100	100	32	0	1	1121	1	1121	0	Putative trehalose synthase/glycosidase fusion protein (EC 5.4.99.16)	PSEEN2045	Pseudomonas entomophila (strain L48)	NA	"hydrolase activity, acting on glycosyl bonds [GO:0016798]; maltose alpha-D-glucosyltransferase activity [GO:0047471]; carbohydrate metabolic process [GO:0005975]"	GO:0005975; GO:0016798; GO:0047471	GO:0016798~hydrolase activity, acting on glycosyl bonds;GO:0047471~maltose alpha-D-glucosyltransferase activity	GO:0005975~carbohydrate metabolic process	NA
DBMBANCO_00723	736	tr|Q1IBT7|Q1IBT7_PSEE4	742	96.1	736	100	99.19	29	0	1	736	7	742	0	"1,4-alpha-glucan branching enzyme GlgB (EC 2.4.1.18) (1,4-alpha-D-glucan:1,4-alpha-D-glucan 6-glucosyl-transferase) (Alpha-(1->4)-glucan branching enzyme) (Glycogen branching enzyme) (BE)"	glgB PSEEN2046	Pseudomonas entomophila (strain L48)	"PATHWAY: Glycan biosynthesis; glycogen biosynthesis. {ECO:0000256|HAMAP-Rule:MF_00685, ECO:0000256|SAAS:SAAS00956853}."	"1,4-alpha-glucan branching enzyme activity [GO:0003844]; 1,4-alpha-glucan branching enzyme activity (using a glucosylated glycogenin as primer for glycogen synthesis) [GO:0102752]; cation binding [GO:0043169]; hydrolase activity, hydrolyzing O-glycosyl compounds [GO:0004553]; glycogen biosynthetic process [GO:0005978]"	GO:0003844; GO:0004553; GO:0005978; GO:0043169; GO:0102752	GO:0003844~1,4-alpha-glucan branching enzyme activity;GO:0004553~hydrolase activity, hydrolyzing O-glycosyl compounds;GO:0043169~cation binding	GO:0005978~glycogen biosynthetic process	NA
DBMBANCO_00724	358	tr|Q1IBT6|Q1IBT6_PSEE4	358	97.5	358	100	100	9	0	1	358	1	358	1.2e-200	"Putative outer membrane, autotransporter barrel domain protein"	PSEEN2047	Pseudomonas entomophila (strain L48)	NA	outer membrane [GO:0019867]	GO:0019867	NA	NA	GO:0019867~outer membrane
DBMBANCO_00725	717	tr|Q1IBT5|Q1IBT5_PSEE4	717	97.8	717	100	100	16	0	1	717	1	717	0	Putative glycosyl hydrolase GlgX (EC 3.2.1.-)	PSEEN2049	Pseudomonas entomophila (strain L48)	NA	"glycogen debranching enzyme activity [GO:0004133]; hydrolase activity, hydrolyzing O-glycosyl compounds [GO:0004553]; glycogen catabolic process [GO:0005980]"	GO:0004133; GO:0004553; GO:0005980	GO:0004133~glycogen debranching enzyme activity;GO:0004553~hydrolase activity, hydrolyzing O-glycosyl compounds	GO:0005980~glycogen catabolic process	NA
DBMBANCO_00726	79	tr|Q1IBT4|Q1IBT4_PSEE4	79	94.9	79	100	100	4	0	1	79	1	79	1.7e-35	Uncharacterized protein	PSEEN2050	Pseudomonas entomophila (strain L48)	NA	NA	NA	NA	NA
DBMBANCO_00727	924	tr|Q1IBT3|Q1IBT3_PSEE4	924	94	924	100	100	55	0	1	924	1	924	0	Putative maltooligosyl trehalose synthase (EC 5.4.99.15)	PSEEN2051	Pseudomonas entomophila (strain L48)	NA	"(1,4)-alpha-D-glucan 1-alpha-D-glucosylmutase activity [GO:0047470]; carbohydrate metabolic process [GO:0005975]"	GO:0005975; GO:0047470	GO:0047470~(1,4)-alpha-D-glucan 1-alpha-D-glucosylmutase activity	GO:0005975~carbohydrate metabolic process	NA
DBMBANCO_00728	689	tr|Q1IBT2|Q1IBT2_PSEE4	689	94.9	689	100	100	35	0	1	689	1	689	0	4-alpha-glucanotransferase (EC 2.4.1.25) (Amylomaltase) (Disproportionating enzyme)	PSEEN2052	Pseudomonas entomophila (strain L48)	NA	4-alpha-glucanotransferase activity [GO:0004134]; beta-maltose 4-alpha-glucanotransferase activity [GO:0102500]	GO:0004134; GO:0102500	GO:0004134~4-alpha-glucanotransferase activity	NA	NA
DBMBANCO_00729	580	tr|Q1IBT1|Q1IBT1_PSEE4	580	91.9	578	99.66	99.66	47	0	1	578	1	578	0	Malto-oligosyltrehalose trehalohydrolase (MTHase) (EC 3.2.1.141) (4-alpha-D-((1->4)-alpha-D-glucano)trehalose trehalohydrolase) (Maltooligosyl trehalose trehalohydrolase)	PSEEN2053	Pseudomonas entomophila (strain L48)	PATHWAY: Glycan biosynthesis; trehalose biosynthesis. {ECO:0000256|PIRNR:PIRNR006337}.	cytoplasm [GO:0005737]; 4-alpha-D-(1->4)-alpha-D-glucanotrehalose trehalohydrolase activity [GO:0033942]; trehalose biosynthetic process [GO:0005992]	GO:0005737; GO:0005992; GO:0033942	GO:0033942~4-alpha-D-\{(1->4)-alpha-D-glucano}trehalose trehalohydrolase activity	GO:0005992~trehalose biosynthetic process	GO:0005737~cytoplasm
DBMBANCO_00730	519	tr|Q1IBT0|Q1IBT0_PSEE4	519	98.5	519	100	100	8	0	1	519	1	519	7.6e-305	Glycogen synthase (EC 2.4.1.21) (Starch [bacterial glycogen] synthase)	glgA PSEEN2054	Pseudomonas entomophila (strain L48)	PATHWAY: Glycan biosynthesis; glycogen biosynthesis. {ECO:0000256|HAMAP-Rule:MF_00484}.	"alpha-1,4-glucan synthase activity [GO:0033201]; glycogen (starch) synthase activity [GO:0004373]; starch synthase activity [GO:0009011]; glycogen biosynthetic process [GO:0005978]"	GO:0004373; GO:0005978; GO:0009011; GO:0033201	GO:0004373~glycogen (starch) synthase activity;GO:0009011~starch synthase activity;GO:0033201~alpha-1,4-glucan synthase activity	GO:0005978~glycogen biosynthetic process	NA
DBMBANCO_00731	457	tr|Q1IBS9|Q1IBS9_PSEE4	457	99.8	457	100	100	1	0	1	457	1	457	2.8e-263	Putative decarboxylase	PSEEN2055	Pseudomonas entomophila (strain L48)	NA	NA	NA	NA	NA
DBMBANCO_00732	137	tr|A0A0P7D839|A0A0P7D839_PSEPU	137	97.1	137	100	100	4	0	1	137	1	137	1.5e-66	Peptidyl-tRNA hydrolase	HB4184_04005	Pseudomonas putida (Arthrobacter siderocapsulatus)	NA	hydrolase activity [GO:0016787]; translation release factor activity [GO:0003747]	GO:0003747; GO:0016787	GO:0003747~translation release factor activity;GO:0016787~hydrolase activity	NA	NA
DBMBANCO_00733	357	tr|A0A084CGV4|A0A084CGV4_9PSED	357	94.4	357	100	100	20	0	1	357	1	357	7.7e-192	Endonuclease DDE	PC358_07825	Pseudomonas capeferrum	NA	DNA binding [GO:0003677]; endonuclease activity [GO:0004519]; DNA integration [GO:0015074]	GO:0003677; GO:0004519; GO:0015074	GO:0003677~DNA binding;GO:0004519~endonuclease activity	GO:0015074~DNA integration	NA
DBMBANCO_00735	445	tr|A0A1C1ANZ1|A0A1C1ANZ1_PSEPU	1116	76.1	451	100	40.41	100	3	1	445	661	1109	4.5e-189	Deleted.	NA	NA	NA	NA	NA	NA	NA
DBMBANCO_00736	1493	tr|A0A0A7JR49|A0A0A7JR49_9PSED	1495	79.5	1272	85.2	85.08	261	0	1	1272	1	1272	0	Uncharacterized protein	NJ69_10620	Pseudomonas parafulva	NA	integral component of membrane [GO:0016021]	GO:0016021	NA	NA	GO:0016021~integral component of membrane
DBMBANCO_00737	399	tr|Q1IBS6|Q1IBS6_PSEE4	399	98.7	397	99.5	99.5	5	0	1	397	1	397	1.7e-227	Nicotinate phosphoribosyltransferase (NAPRTase) (EC 6.3.4.21)	pncB-2 pncB PSEEN2058	Pseudomonas entomophila (strain L48)	"PATHWAY: Cofactor biosynthesis; NAD(+) biosynthesis; nicotinate D-ribonucleotide from nicotinate: step 1/1. {ECO:0000256|HAMAP-Rule:MF_00570, ECO:0000256|RuleBase:RU003838, ECO:0000256|SAAS:SAAS01130068}."	nicotinate phosphoribosyltransferase activity [GO:0004516]; nicotinate-nucleotide diphosphorylase (carboxylating) activity [GO:0004514]; NAD biosynthetic process [GO:0009435]	GO:0004514; GO:0004516; GO:0009435	GO:0004514~nicotinate-nucleotide diphosphorylase (carboxylating) activity;GO:0004516~nicotinate phosphoribosyltransferase activity	GO:0009435~NAD biosynthetic process	NA
DBMBANCO_00738	216	tr|Q1IBS5|Q1IBS5_PSEE4	216	96.8	216	100	100	7	0	1	216	1	216	5.5e-116	Putative nicotinamidase (EC 3.5.1.19)	PSEEN2059	Pseudomonas entomophila (strain L48)	NA	nicotinamidase activity [GO:0008936]	GO:0008936	GO:0008936~nicotinamidase activity	NA	NA
DBMBANCO_00739	242	tr|Q1IBS4|Q1IBS4_PSEE4	233	95.7	233	96.28	100	10	0	10	242	1	233	6.8e-123	Nudix hydrolase domain-containing protein	PSEEN2060	Pseudomonas entomophila (strain L48)	NA	hydrolase activity [GO:0016787]	GO:0016787	GO:0016787~hydrolase activity	NA	NA
DBMBANCO_00740	197	tr|Q1IBS3|Q1IBS3_PSEE4	197	97	197	100	100	6	0	1	197	1	197	9.8e-104	DUF4157 domain-containing protein	PSEEN2061	Pseudomonas entomophila (strain L48)	NA	NA	NA	NA	NA
DBMBANCO_00741	187	tr|Q1IBS2|Q1IBS2_PSEE4	187	98.4	187	100	100	3	0	1	187	1	187	1.6e-100	"Putative transcriptional regulator, TetR family"	PSEEN2062	Pseudomonas entomophila (strain L48)	NA	DNA binding [GO:0003677]	GO:0003677	GO:0003677~DNA binding	NA	NA
DBMBANCO_00742	243	tr|Q1IBS1|Q1IBS1_PSEE4	243	98.8	243	100	100	3	0	1	243	1	243	1.7e-134	"Putative oxidoreductase, short chain dehydrogenase/reductase family"	PSEEN2063	Pseudomonas entomophila (strain L48)	NA	NA	NA	NA	NA
DBMBANCO_00743	200	tr|Q1IBS0|Q1IBS0_PSEE4	197	95.9	196	98	99.49	8	0	1	196	1	196	9.9e-104	2-hydroxychromene-2-carboxylate isomerase (EC 5.99.1.4)	PSEEN2064	Pseudomonas entomophila (strain L48)	NA	2-hydroxychromene-2-carboxylate isomerase activity [GO:0018845]; protein disulfide oxidoreductase activity [GO:0015035]	GO:0015035; GO:0018845	GO:0015035~protein disulfide oxidoreductase activity;GO:0018845~2-hydroxychromene-2-carboxylate isomerase activity	NA	NA
DBMBANCO_00744	101	tr|Q1IBR9|Q1IBR9_PSEE4	101	80.6	98	97.03	97.03	19	0	1	98	1	98	1.2e-41	Uncharacterized protein	PSEEN2065	Pseudomonas entomophila (strain L48)	NA	NA	NA	NA	NA
DBMBANCO_00745	181	tr|Q1IBR8|Q1IBR8_PSEE4	181	100	181	100	100	0	0	1	181	1	181	6.2e-97	Putative transcriptional regulator	PSEEN2066	Pseudomonas entomophila (strain L48)	NA	DNA binding [GO:0003677]	GO:0003677	GO:0003677~DNA binding	NA	NA
DBMBANCO_00746	401	tr|Q1IBR7|Q1IBR7_PSEE4	401	96.5	401	100	100	14	0	1	401	1	401	1.7e-216	"Putative transporter, MFS family"	PSEEN2067	Pseudomonas entomophila (strain L48)	NA	integral component of membrane [GO:0016021]; transmembrane transporter activity [GO:0022857]	GO:0016021; GO:0022857	GO:0022857~transmembrane transporter activity	NA	GO:0016021~integral component of membrane
DBMBANCO_00747	177	tr|Q1IBR6|Q1IBR6_PSEE4	177	93.2	177	100	100	12	0	1	177	1	177	9.4e-90	Putative cytochrome b561	PSEEN2068	Pseudomonas entomophila (strain L48)	NA	integral component of membrane [GO:0016021]; electron transfer activity [GO:0009055]; respiratory electron transport chain [GO:0022904]	GO:0009055; GO:0016021; GO:0022904	GO:0009055~electron carrier activity	GO:0022904~respiratory electron transport chain	GO:0016021~integral component of membrane
DBMBANCO_00748	348	tr|Q1IBR5|Q1IBR5_PSEE4	348	96.6	348	100	100	12	0	1	348	1	348	1.2e-194	Catalase-related peroxidase (EC 1.11.1.-)	PSEEN2069	Pseudomonas entomophila (strain L48)	NA	catalase activity [GO:0004096]; heme binding [GO:0020037]; metal ion binding [GO:0046872]; response to oxidative stress [GO:0006979]	GO:0004096; GO:0006979; GO:0020037; GO:0046872	GO:0004096~catalase activity;GO:0020037~heme binding;GO:0046872~metal ion binding	GO:0006979~response to oxidative stress	NA
DBMBANCO_00749	172	tr|Q1IBR4|Q1IBR4_PSEE4	172	97.1	172	100	100	5	0	1	172	1	172	1.9e-87	ECF sigma factor PrtI	prtI PSEEN2071	Pseudomonas entomophila (strain L48)	NA	"DNA binding [GO:0003677]; DNA-binding transcription factor activity [GO:0003700]; sigma factor activity [GO:0016987]; DNA-templated transcription, initiation [GO:0006352]"	GO:0003677; GO:0003700; GO:0006352; GO:0016987	GO:0003677~DNA binding;GO:0003700~sequence-specific DNA binding transcription factor activity;GO:0016987~sigma factor activity	GO:0006352~DNA-templated transcription, initiation	NA
DBMBANCO_00750	250	tr|Q1IBR3|Q1IBR3_PSEE4	250	94.4	250	100	100	14	0	1	250	1	250	9.1e-131	Transmembrane regulator PrtR	prtR PSEEN2072	Pseudomonas entomophila (strain L48)	NA	integral component of membrane [GO:0016021]	GO:0016021	NA	NA	GO:0016021~integral component of membrane
DBMBANCO_00751	715	tr|A0A0F0FBV6|A0A0F0FBV6_9PSED	479	42.5	503	70.35	100	252	7	221	715	6	479	2.6e-98	Uncharacterized protein	UB48_04000	Pseudomonas sp. 2(2015)	NA	integral component of membrane [GO:0016021]	GO:0016021	NA	NA	GO:0016021~integral component of membrane
DBMBANCO_00752	270	tr|Q1IBR0|Q1IBR0_PSEE4	270	98.5	269	99.63	99.63	4	0	1	269	1	269	2e-155	Exonuclease III (EC 3.1.11.2)	xthA PSEEN2076	Pseudomonas entomophila (strain L48)	NA	DNA binding [GO:0003677]; endonuclease activity [GO:0004519]; exodeoxyribonuclease III activity [GO:0008853]; DNA repair [GO:0006281]	GO:0003677; GO:0004519; GO:0006281; GO:0008853	GO:0003677~DNA binding;GO:0004519~endonuclease activity;GO:0008853~exodeoxyribonuclease III activity	GO:0006281~DNA repair	NA
DBMBANCO_00753	216	tr|Q1IBQ9|Q1IBQ9_PSEE4	216	97.7	216	100	100	5	0	1	216	1	216	1.6e-120	"Putative acetyltransferase, GNAT family"	PSEEN2077	Pseudomonas entomophila (strain L48)	NA	N-acetyltransferase activity [GO:0008080]	GO:0008080	GO:0008080~N-acetyltransferase activity	NA	NA
DBMBANCO_00754	583	tr|Q1IBQ8|Q1IBQ8_PSEE4	580	98.1	580	99.49	100	11	0	4	583	1	580	0	Putative surface antigen	PSEEN2078	Pseudomonas entomophila (strain L48)	NA	outer membrane [GO:0019867]	GO:0019867	NA	NA	GO:0019867~outer membrane
DBMBANCO_00755	1224	tr|Q1IBQ7|Q1IBQ7_PSEE4	1224	92.8	1224	100	100	88	0	1	1224	1	1224	0	Uncharacterized protein	PSEEN2079	Pseudomonas entomophila (strain L48)	NA	integral component of plasma membrane [GO:0005887]; protein secretion [GO:0009306]	GO:0005887; GO:0009306	NA	GO:0009306~protein secretion	GO:0005887~integral component of plasma membrane
DBMBANCO_00756	126	tr|Q1IBQ6|Q1IBQ6_PSEE4	126	96.8	126	100	100	4	0	1	126	1	126	3.1e-63	Mor domain-containing protein	PSEEN2080	Pseudomonas entomophila (strain L48)	NA	DNA binding [GO:0003677]	GO:0003677	GO:0003677~DNA binding	NA	NA
DBMBANCO_00757	62	tr|A0A135NMB2|A0A135NMB2_9PSED	62	100	62	100	100	0	0	1	62	1	62	2.4e-24	Uncharacterized protein	BTA49_21035 CLJ08_24025 DMX06_12945	Pseudomonas mosselii	NA	integral component of membrane [GO:0016021]	GO:0016021	NA	NA	GO:0016021~integral component of membrane
DBMBANCO_00758	120	tr|Q1IBQ4|Q1IBQ4_PSEE4	120	94.2	120	100	100	7	0	1	120	1	120	1e-55	Uncharacterized protein	PSEEN2082	Pseudomonas entomophila (strain L48)	NA	NA	NA	NA	NA
DBMBANCO_00759	771	tr|Q1IBQ3|Q1IBQ3_PSEE4	771	94.7	771	100	100	41	0	1	771	1	771	0	Putative penicillin amidase (EC 3.5.1.11)	PSEEN2083	Pseudomonas entomophila (strain L48)	NA	penicillin amidase activity [GO:0008953]; antibiotic biosynthetic process [GO:0017000]	GO:0008953; GO:0017000	GO:0008953~penicillin amidase activity	GO:0017000~antibiotic biosynthetic process	NA
DBMBANCO_00760	240	sp|Q1IBQ2|LPXH_PSEE4	240	97.1	240	100	100	7	0	1	240	1	240	4.6e-132	"UDP-2,3-diacylglucosamine hydrolase (EC 3.6.1.54) (UDP-2,3-diacylglucosamine diphosphatase)"	lpxH PSEEN2084	Pseudomonas entomophila (strain L48)	PATHWAY: Glycolipid biosynthesis; lipid IV(A) biosynthesis; lipid IV(A) from (3R)-3-hydroxytetradecanoyl-[acyl-carrier-protein] and UDP-N-acetyl-alpha-D-glucosamine: step 4/6. {ECO:0000255|HAMAP-Rule:MF_00575}.	"cytoplasm [GO:0005737]; extrinsic component of plasma membrane [GO:0019897]; manganese ion binding [GO:0030145]; UDP-2,3-diacylglucosamine hydrolase activity [GO:0008758]; lipid A biosynthetic process [GO:0009245]"	GO:0005737; GO:0008758; GO:0009245; GO:0019897; GO:0030145	GO:0008758~UDP-2,3-diacylglucosamine hydrolase activity;GO:0030145~manganese ion binding	GO:0009245~lipid A biosynthetic process	GO:0005737~cytoplasm;GO:0019897~extrinsic component of plasma membrane
DBMBANCO_00761	166	tr|Q1IBQ1|Q1IBQ1_PSEE4	166	97.6	166	100	100	4	0	1	166	1	166	4.1e-87	Peptidyl-prolyl cis-trans isomerase (PPIase) (EC 5.2.1.8)	ppiB PSEEN2085	Pseudomonas entomophila (strain L48)	NA	peptidyl-prolyl cis-trans isomerase activity [GO:0003755]; protein folding [GO:0006457]	GO:0003755; GO:0006457	GO:0003755~peptidyl-prolyl cis-trans isomerase activity	GO:0006457~protein folding	NA
DBMBANCO_00762	567	tr|Q1IBQ0|Q1IBQ0_PSEE4	567	98.8	567	100	100	7	0	1	567	1	567	0	Glutamine--tRNA ligase (EC 6.1.1.18) (Glutaminyl-tRNA synthetase) (GlnRS)	glnS PSEEN2086	Pseudomonas entomophila (strain L48)	NA	cytoplasm [GO:0005737]; ATP binding [GO:0005524]; glutamine-tRNA ligase activity [GO:0004819]; glutaminyl-tRNA aminoacylation [GO:0006425]; glutamyl-tRNA aminoacylation [GO:0006424]	GO:0004819; GO:0005524; GO:0005737; GO:0006424; GO:0006425	GO:0004819~glutamine-tRNA ligase activity;GO:0005524~ATP binding	GO:0006424~glutamyl-tRNA aminoacylation;GO:0006425~glutaminyl-tRNA aminoacylation	GO:0005737~cytoplasm
DBMBANCO_00763	460	sp|Q1IBP9|SYC_PSEE4	460	98.5	460	100	100	7	0	1	460	1	460	2.9e-268	Cysteine--tRNA ligase (EC 6.1.1.16) (Cysteinyl-tRNA synthetase) (CysRS)	cysS PSEEN2087	Pseudomonas entomophila (strain L48)	NA	cytoplasm [GO:0005737]; ATP binding [GO:0005524]; cysteine-tRNA ligase activity [GO:0004817]; zinc ion binding [GO:0008270]; cysteinyl-tRNA aminoacylation [GO:0006423]	GO:0004817; GO:0005524; GO:0005737; GO:0006423; GO:0008270	GO:0004817~cysteine-tRNA ligase activity;GO:0005524~ATP binding;GO:0008270~zinc ion binding	GO:0006423~cysteinyl-tRNA aminoacylation	GO:0005737~cytoplasm
DBMBANCO_00764	463	tr|S2KMY1|S2KMY1_9PSED	463	92.2	463	100	100	36	0	1	463	1	463	4.3e-243	Integral membrane sensor signal transduction histidine kinase	L321_20767	Pseudomonas plecoglossicida NB2011	NA	integral component of membrane [GO:0016021]; plasma membrane [GO:0005886]; ATP binding [GO:0005524]; phosphorelay sensor kinase activity [GO:0000155]	GO:0000155; GO:0005524; GO:0005886; GO:0016021	GO:0000155~phosphorelay sensor kinase activity;GO:0005524~ATP binding	NA	GO:0005886~plasma membrane;GO:0016021~integral component of membrane
DBMBANCO_00765	226	tr|Q1IBP7|Q1IBP7_PSEE4	226	100	226	100	100	0	0	1	226	1	226	3.1e-122	Putative DNA-binding response regulator	PSEEN2089	Pseudomonas entomophila (strain L48)	NA	"DNA binding [GO:0003677]; phosphorelay signal transduction system [GO:0000160]; regulation of transcription, DNA-templated [GO:0006355]"	GO:0000160; GO:0003677; GO:0006355	GO:0003677~DNA binding	GO:0000160~phosphorelay signal transduction system;GO:0006355~regulation of transcription, DNA-templated	NA
DBMBANCO_00766	339	tr|Q1IBP6|Q1IBP6_PSEE4	339	99.7	338	99.71	99.71	1	0	1	338	1	338	4.9e-196	Branched-chain-amino-acid aminotransferase (EC 2.6.1.42)	ilvE PSEEN2090	Pseudomonas entomophila (strain L48)	PATHWAY: Amino-acid biosynthesis; L-isoleucine biosynthesis; L-isoleucine from 2-oxobutanoate: step 4/4. {ECO:0000256|RuleBase:RU004519}.; PATHWAY: Amino-acid biosynthesis; L-leucine biosynthesis; L-leucine from 3-methyl-2-oxobutanoate: step 4/4. {ECO:0000256|RuleBase:RU004519}.; PATHWAY: Amino-acid biosynthesis; L-valine biosynthesis; L-valine from pyruvate: step 4/4. {ECO:0000256|RuleBase:RU004…	L-isoleucine transaminase activity [GO:0052656]; L-leucine transaminase activity [GO:0052654]; L-valine transaminase activity [GO:0052655]; isoleucine biosynthetic process [GO:0009097]; leucine biosynthetic process [GO:0009098]; valine biosynthetic process [GO:0009099]	GO:0009097; GO:0009098; GO:0009099; GO:0052654; GO:0052655; GO:0052656	GO:0052654~L-leucine transaminase activity;GO:0052655~L-valine transaminase activity;GO:0052656~L-isoleucine transaminase activity	GO:0009097~isoleucine biosynthetic process;GO:0009098~leucine biosynthetic process;GO:0009099~valine biosynthetic process	NA
DBMBANCO_00767	116	tr|Q1IBP5|Q1IBP5_PSEE4	116	95.7	116	100	100	5	0	1	116	1	116	1.1e-57	Uncharacterized protein	PSEEN2091	Pseudomonas entomophila (strain L48)	NA	NA	NA	NA	NA
DBMBANCO_00768	123	tr|Q1IBP4|Q1IBP4_PSEE4	123	93.5	123	100	100	8	0	1	123	1	123	3.1e-63	VOC domain-containing protein	PSEEN2092	Pseudomonas entomophila (strain L48)	NA	NA	NA	NA	NA
DBMBANCO_00769	277	sp|Q1IBP3|URED_PSEE4	277	93.9	277	100	100	17	0	1	277	1	277	3.9e-151	Urease accessory protein UreD	ureD PSEEN2093	Pseudomonas entomophila (strain L48)	NA	cytoplasm [GO:0005737]; nickel cation binding [GO:0016151]; nitrogen compound metabolic process [GO:0006807]	GO:0005737; GO:0006807; GO:0016151	GO:0016151~nickel cation binding	GO:0006807~nitrogen compound metabolic process	GO:0005737~cytoplasm
DBMBANCO_00770	100	sp|Q1IBP2|URE3_PSEE4	100	99	100	100	100	1	0	1	100	1	100	2.1e-46	Urease subunit gamma (EC 3.5.1.5) (Urea amidohydrolase subunit gamma)	ureA PSEEN2094	Pseudomonas entomophila (strain L48)	PATHWAY: Nitrogen metabolism; urea degradation; CO(2) and NH(3) from urea (urease route): step 1/1. {ECO:0000255|HAMAP-Rule:MF_00739}.	cytoplasm [GO:0005737]; nickel cation binding [GO:0016151]; urease activity [GO:0009039]; urea catabolic process [GO:0043419]	GO:0005737; GO:0009039; GO:0016151; GO:0043419	GO:0009039~urease activity;GO:0016151~nickel cation binding	GO:0043419~urea catabolic process	GO:0005737~cytoplasm
DBMBANCO_00771	105	sp|Q1IBP1|URE2_PSEE4	105	99	105	100	100	1	0	1	105	1	105	4.6e-52	Urease subunit beta (EC 3.5.1.5) (Urea amidohydrolase subunit beta)	ureB PSEEN2095	Pseudomonas entomophila (strain L48)	PATHWAY: Nitrogen metabolism; urea degradation; CO(2) and NH(3) from urea (urease route): step 1/1. {ECO:0000255|HAMAP-Rule:MF_01954}.	cytoplasm [GO:0005737]; urease activity [GO:0009039]; urea catabolic process [GO:0043419]	GO:0005737; GO:0009039; GO:0043419	GO:0009039~urease activity	GO:0043419~urea catabolic process	GO:0005737~cytoplasm
DBMBANCO_00772	567	tr|A0A0F7XYT0|A0A0F7XYT0_9PSED	567	98.1	567	100	100	11	0	1	567	1	567	0	Urease subunit alpha (EC 3.5.1.5) (Urea amidohydrolase subunit alpha)	ureC CCOS191_2874	Pseudomonas sp. CCOS 191	"PATHWAY: Nitrogen metabolism; urea degradation; CO(2) and NH(3) from urea (urease route): step 1/1. {ECO:0000256|HAMAP-Rule:MF_01953, ECO:0000256|SAAS:SAAS00317636}."	cytoplasm [GO:0005737]; nickel cation binding [GO:0016151]; urease activity [GO:0009039]; urea catabolic process [GO:0043419]	GO:0005737; GO:0009039; GO:0016151; GO:0043419	GO:0009039~urease activity;GO:0016151~nickel cation binding	GO:0043419~urea catabolic process	GO:0005737~cytoplasm
DBMBANCO_00773	161	tr|A0A126S408|A0A126S408_PSEPU	161	87.6	161	100	100	20	0	1	161	1	161	4.9e-77	Urease accessory protein UreE	ureE AWT69_002240	Pseudomonas putida (Arthrobacter siderocapsulatus)	NA	cytoplasm [GO:0005737]; nickel cation binding [GO:0016151]; unfolded protein binding [GO:0051082]; enzyme active site formation [GO:0018307]; protein folding [GO:0006457]; protein-containing complex assembly [GO:0065003]; urea metabolic process [GO:0019627]	GO:0005737; GO:0006457; GO:0016151; GO:0018307; GO:0019627; GO:0051082; GO:0065003	GO:0016151~nickel cation binding;GO:0051082~unfolded protein binding	GO:0006457~protein folding;GO:0018307~enzyme active site formation;GO:0019627~urea metabolic process;GO:0065003~macromolecular complex assembly	GO:0005737~cytoplasm
DBMBANCO_00774	181	tr|Q1IBN8|Q1IBN8_PSEE4	181	95	181	100	100	9	0	1	181	1	181	1.9e-90	Urease accessory protein UreJ	ureJ PSEEN2098	Pseudomonas entomophila (strain L48)	NA	integral component of membrane [GO:0016021]	GO:0016021	NA	NA	GO:0016021~integral component of membrane
DBMBANCO_00775	224	sp|Q1IBN7|UREF_PSEE4	224	89.3	224	100	100	24	0	1	224	1	224	8.5e-112	Urease accessory protein UreF	ureF PSEEN2099	Pseudomonas entomophila (strain L48)	NA	cytoplasm [GO:0005737]; nickel cation binding [GO:0016151]; nitrogen compound metabolic process [GO:0006807]	GO:0005737; GO:0006807; GO:0016151	GO:0016151~nickel cation binding	GO:0006807~nitrogen compound metabolic process	GO:0005737~cytoplasm
DBMBANCO_00776	224	tr|A0A0F7XZA7|A0A0F7XZA7_9PSED	207	97.1	207	92.41	100	6	0	1	207	1	207	2e-108	Urease accessory protein UreG	ureG CCOS191_2870	Pseudomonas sp. CCOS 191	NA	cytoplasm [GO:0005737]; GTP binding [GO:0005525]; GTPase activity [GO:0003924]; nickel cation binding [GO:0016151]; nitrogen compound metabolic process [GO:0006807]	GO:0003924; GO:0005525; GO:0005737; GO:0006807; GO:0016151	GO:0003924~GTPase activity;GO:0005525~GTP binding;GO:0016151~nickel cation binding	GO:0006807~nitrogen compound metabolic process	GO:0005737~cytoplasm
DBMBANCO_00778	301	tr|Q1IBN3|Q1IBN3_PSEE4	301	97	301	100	100	9	0	1	301	1	301	1.9e-162	"Putative transcriptional regulator, LysR family"	PSEEN2103	Pseudomonas entomophila (strain L48)	NA	DNA binding [GO:0003677]; DNA-binding transcription factor activity [GO:0003700]	GO:0003677; GO:0003700	GO:0003677~DNA binding;GO:0003700~sequence-specific DNA binding transcription factor activity	NA	NA
DBMBANCO_00779	86	tr|Q1IBN2|Q1IBN2_PSEE4	79	93.7	79	91.86	100	5	0	8	86	1	79	7.2e-35	Uncharacterized protein	PSEEN2104	Pseudomonas entomophila (strain L48)	NA	NA	NA	NA	NA
DBMBANCO_00780	95	tr|Q1IBN1|Q1IBN1_PSEE4	95	97.9	95	100	100	2	0	1	95	1	95	1.8e-47	Uncharacterized protein	PSEEN2105	Pseudomonas entomophila (strain L48)	NA	NA	NA	NA	NA
DBMBANCO_00781	103	tr|Q1IBN0|Q1IBN0_PSEE4	103	87.4	103	100	100	13	0	1	103	1	103	1.3e-43	Uncharacterized protein	PSEEN2106	Pseudomonas entomophila (strain L48)	NA	NA	NA	NA	NA
DBMBANCO_00782	217	tr|Q1IBM9|Q1IBM9_PSEE4	255	94	217	100	85.1	13	0	1	217	39	255	2.3e-106	STN domain-containing protein	PSEEN2107	Pseudomonas entomophila (strain L48)	NA	outer membrane [GO:0019867]	GO:0019867	NA	NA	GO:0019867~outer membrane
DBMBANCO_00783	180	tr|Q1IBM8|Q1IBM8_PSEE4	180	98.9	180	100	100	2	0	1	180	1	180	8.4e-94	"Putative sigma-70 factor, ECF subfamily"	PSEEN2108	Pseudomonas entomophila (strain L48)	NA	"DNA binding [GO:0003677]; DNA-binding transcription factor activity [GO:0003700]; sigma factor activity [GO:0016987]; DNA-templated transcription, initiation [GO:0006352]"	GO:0003677; GO:0003700; GO:0006352; GO:0016987	GO:0003677~DNA binding;GO:0003700~sequence-specific DNA binding transcription factor activity;GO:0016987~sigma factor activity	GO:0006352~DNA-templated transcription, initiation	NA
DBMBANCO_00784	300	tr|Q1IBM7|Q1IBM7_PSEE4	300	93.7	300	100	100	19	0	1	300	1	300	2e-153	Putative transmembrane sensor	PSEEN2109	Pseudomonas entomophila (strain L48)	NA	integral component of membrane [GO:0016021]	GO:0016021	NA	NA	GO:0016021~integral component of membrane
DBMBANCO_00785	198	tr|Q1IBM6|Q1IBM6_PSEE4	198	92.4	198	100	100	15	0	1	198	1	198	9.5e-99	Putative type II secretion system protein J	PSEEN2110	Pseudomonas entomophila (strain L48)	NA	integral component of membrane [GO:0016021]; type II protein secretion system complex [GO:0015627]; protein secretion by the type II secretion system [GO:0015628]	GO:0015627; GO:0015628; GO:0016021	NA	GO:0015628~protein secretion by the type II secretion system	GO:0015627~type II protein secretion system complex;GO:0016021~integral component of membrane
DBMBANCO_00786	144	tr|Q1IBM5|Q1IBM5_PSEE4	144	89.6	144	100	100	15	0	1	144	1	144	9.1e-67	Putative type II secretion system protein G	PSEEN2111	Pseudomonas entomophila (strain L48)	NA	integral component of membrane [GO:0016021]; type II protein secretion system complex [GO:0015627]; protein secretion by the type II secretion system [GO:0015628]	GO:0015627; GO:0015628; GO:0016021	NA	GO:0015628~protein secretion by the type II secretion system	GO:0015627~type II protein secretion system complex;GO:0016021~integral component of membrane
DBMBANCO_00787	148	tr|Q1IBM4|Q1IBM4_PSEE4	148	85.8	148	100	100	21	0	1	148	1	148	4.5e-61	T2SSC domain-containing protein	PSEEN2112	Pseudomonas entomophila (strain L48)	NA	NA	NA	NA	NA
DBMBANCO_00788	1321	tr|Q1IFR6|Q1IFR6_PSEE4	1560	94.8	1321	100	84.68	69	0	1	1321	1	1321	0	Uncharacterized protein	PSEEN0541	Pseudomonas entomophila (strain L48)	NA	NA	NA	NA	NA
DBMBANCO_00789	219	tr|A0A0T9RQ90|A0A0T9RQ90_9GAMM	1418	57.9	216	98.63	15.23	83	5	2	211	1193	1406	1.4e-66	RHS/YD repeat-containing protein	wapA_1 ERS008667_04225	Yersinia similis	NA	integral component of membrane [GO:0016021]	GO:0016021	NA	NA	GO:0016021~integral component of membrane
DBMBANCO_00790	204	tr|A0A1B9KTH7|A0A1B9KTH7_9GAMM	206	51.9	206	100	100	95	2	3	204	1	206	2.3e-55	Uncharacterized protein	A9G47_03500	Gilliamella apicola	NA	NA	NA	NA	NA
DBMBANCO_00791	1510	tr|Q1IEY0|Q1IEY0_PSEE4	1579	89.3	1445	95.7	91.51	136	1	1	1445	51	1477	0	Uncharacterized protein	PSEEN0863	Pseudomonas entomophila (strain L48)	NA	NA	NA	NA	NA
DBMBANCO_00792	170	tr|Q1IBM2|Q1IBM2_PSEE4	200	86.8	152	89.41	76	20	0	19	170	49	200	2.7e-70	Uncharacterized protein	PSEEN2114	Pseudomonas entomophila (strain L48)	NA	NA	NA	NA	NA
DBMBANCO_00793	559	tr|Q1IBM1|Q1IBM1_PSEE4	526	95.4	526	94.1	100	24	0	34	559	1	526	1.7e-286	Putative thiamine pyrophosphate	PSEEN2115	Pseudomonas entomophila (strain L48)	NA	catalytic activity [GO:0003824]; magnesium ion binding [GO:0000287]; thiamine pyrophosphate binding [GO:0030976]	GO:0000287; GO:0003824; GO:0030976	GO:0000287~magnesium ion binding;GO:0003824~catalytic activity;GO:0030976~thiamine pyrophosphate binding	NA	NA
DBMBANCO_00794	584	tr|Q1IBM0|Q1IBM0_PSEE4	610	97.9	584	100	95.74	9	1	1	584	30	610	0	Putative monoamine oxidase	PSEEN2116	Pseudomonas entomophila (strain L48)	NA	oxidoreductase activity [GO:0016491]	GO:0016491	GO:0016491~oxidoreductase activity	NA	NA
DBMBANCO_00795	258	tr|Q1IBL9|Q1IBL9_PSEE4	273	93.8	257	99.61	94.14	16	0	1	257	16	272	4.7e-130	Uncharacterized protein	PSEEN2117	Pseudomonas entomophila (strain L48)	NA	integral component of membrane [GO:0016021]	GO:0016021	NA	NA	GO:0016021~integral component of membrane
DBMBANCO_00796	425	tr|A0A126S649|A0A126S649_PSEPU	425	98.6	424	99.76	99.76	6	0	1	424	1	424	2.6e-239	O-acetylhomoserine sulfhydrylase	AWT69_002972	Pseudomonas putida (Arthrobacter siderocapsulatus)	NA	"pyridoxal phosphate binding [GO:0030170]; transferase activity, transferring alkyl or aryl (other than methyl) groups [GO:0016765]; transsulfuration [GO:0019346]"	GO:0016765; GO:0019346; GO:0030170	GO:0016765~transferase activity, transferring alkyl or aryl (other than methyl) groups;GO:0030170~pyridoxal phosphate binding	GO:0019346~transsulfuration	NA
DBMBANCO_00797	160	tr|Q1IBL7|Q1IBL7_PSEE4	160	98.8	160	100	100	2	0	1	160	1	160	1.5e-86	Uncharacterized protein	PSEEN2119	Pseudomonas entomophila (strain L48)	NA	NA	NA	NA	NA
DBMBANCO_00798	238	tr|A0A0C1KMA2|A0A0C1KMA2_9PSED	228	54	224	94.12	98.25	103	0	12	235	2	225	4.5e-63	Uncharacterized protein	RR51_23295	Pseudomonas sp. C5pp	NA	NA	NA	NA	NA
DBMBANCO_00799	315	tr|Q1IBL4|Q1IBL4_PSEE4	315	91.7	315	100	100	26	0	1	315	1	315	4.5e-167	"Putative electron transporter, SCO1/SenC family protein/cytochrome c"	PSEEN2123	Pseudomonas entomophila (strain L48)	NA	electron transfer activity [GO:0009055]; heme binding [GO:0020037]; metal ion binding [GO:0046872]	GO:0009055; GO:0020037; GO:0046872	GO:0009055~electron carrier activity;GO:0020037~heme binding;GO:0046872~metal ion binding	NA	NA
DBMBANCO_00800	1136	tr|Q1IBL3|Q1IBL3_PSEE4	1131	96.9	1131	99.56	100	35	0	6	1136	1	1131	0	Plastocyanin-like domain-containing protein	PSEEN2124	Pseudomonas entomophila (strain L48)	NA	copper ion binding [GO:0005507]; oxidoreductase activity [GO:0016491]	GO:0005507; GO:0016491	GO:0005507~copper ion binding;GO:0016491~oxidoreductase activity	NA	NA
DBMBANCO_00801	243	tr|Q1IBL0|Q1IBL0_PSEE4	243	94.2	243	100	100	14	0	1	243	1	243	7.3e-125	Uncharacterized protein	PSEEN2128	Pseudomonas entomophila (strain L48)	NA	integral component of membrane [GO:0016021]	GO:0016021	NA	NA	GO:0016021~integral component of membrane
DBMBANCO_00802	189	tr|Q1IBK4|Q1IBK4_PSEE4	189	99.5	189	100	100	1	0	1	189	1	189	6.5e-105	"Putative acetyltransferase, GNAT family"	PSEEN2134	Pseudomonas entomophila (strain L48)	NA	N-acetyltransferase activity [GO:0008080]	GO:0008080	GO:0008080~N-acetyltransferase activity	NA	NA
DBMBANCO_00803	114	tr|A0A0F7Y7W5|A0A0F7Y7W5_9PSED	114	99.1	114	100	100	1	0	1	114	1	114	1.7e-55	Alkyl hydroperoxide reductase AhpD (EC 1.11.1.15)	CCOS191_3192	Pseudomonas sp. CCOS 191	NA	peroxidase activity [GO:0004601]; peroxiredoxin activity [GO:0051920]	GO:0004601; GO:0051920	GO:0004601~peroxidase activity;GO:0051920~peroxiredoxin activity	NA	NA
DBMBANCO_00804	299	tr|Q1IBK2|Q1IBK2_PSEE4	299	99.3	299	100	100	2	0	1	299	1	299	2.1e-174	Putative Aspartyl/Asparaginyl beta-hydroxylase	PSEEN2136	Pseudomonas entomophila (strain L48)	NA	integral component of membrane [GO:0016021]; peptidyl-amino acid modification [GO:0018193]	GO:0016021; GO:0018193	NA	GO:0018193~peptidyl-amino acid modification	GO:0016021~integral component of membrane
DBMBANCO_00805	181	tr|A0A084CHI5|A0A084CHI5_9PSED	181	83.8	179	98.9	98.9	29	0	1	179	1	179	4.5e-79	"RNA 2',3'-cyclic phosphodiesterase (RNA 2',3'-CPDase) (EC 3.1.4.58)"	PC358_08995	Pseudomonas capeferrum	NA	"2',3'-cyclic-nucleotide 3'-phosphodiesterase activity [GO:0004113]; 2'-5'-RNA ligase activity [GO:0008664]"	GO:0004113; GO:0008664	GO:0004113~2',3'-cyclic-nucleotide 3'-phosphodiesterase activity;GO:0008664~2'-5'-RNA ligase activity	NA	NA
DBMBANCO_00806	199	tr|Q1IBI2|Q1IBI2_PSEE4	199	79.9	199	100	100	40	0	1	199	1	199	1.6e-85	Putative NAD(P)H dehydrogenase (Quinone)	PSEEN2157	Pseudomonas entomophila (strain L48)	NA	NA	NA	NA	NA
DBMBANCO_00807	198	tr|Q1IBI1|Q1IBI1_PSEE4	198	95.5	198	100	100	9	0	1	198	1	198	5e-100	"Putative transcriptional regulator, TetR family"	PSEEN2158	Pseudomonas entomophila (strain L48)	NA	DNA binding [GO:0003677]	GO:0003677	GO:0003677~DNA binding	NA	NA
DBMBANCO_00808	297	tr|Q1IBI0|Q1IBI0_PSEE4	297	99.3	297	100	100	2	0	1	297	1	297	1.3e-163	"Putative transcriptional activator, LysR family"	PSEEN2159	Pseudomonas entomophila (strain L48)	NA	DNA binding [GO:0003677]; DNA-binding transcription factor activity [GO:0003700]	GO:0003677; GO:0003700	GO:0003677~DNA binding;GO:0003700~sequence-specific DNA binding transcription factor activity	NA	NA
DBMBANCO_00809	79	tr|A0A0F7Y080|A0A0F7Y080_9PSED	79	96.2	79	100	100	3	0	1	79	1	79	1.6e-33	Putative secreted protein	CCOS191_3384	Pseudomonas sp. CCOS 191	NA	NA	NA	NA	NA
DBMBANCO_00810	250	tr|A0A135NRZ2|A0A135NRZ2_9PSED	251	99.2	250	100	99.6	2	0	1	250	1	250	5.3e-131	Uncharacterized protein	BTA49_03560 CLJ08_03025	Pseudomonas mosselii	NA	integral component of membrane [GO:0016021]	GO:0016021	NA	NA	GO:0016021~integral component of membrane
DBMBANCO_00811	59	tr|Q1IBH7|Q1IBH7_PSEE4	59	93.2	59	100	100	4	0	1	59	1	59	1.8e-24	Uncharacterized protein	PSEEN2162	Pseudomonas entomophila (strain L48)	NA	integral component of membrane [GO:0016021]	GO:0016021	NA	NA	GO:0016021~integral component of membrane
DBMBANCO_00812	228	tr|Q1IBH6|Q1IBH6_PSEE4	247	95.2	228	100	92.31	11	0	1	228	20	247	1.6e-118	Uncharacterized protein	PSEEN2163	Pseudomonas entomophila (strain L48)	NA	NA	NA	NA	NA
DBMBANCO_00813	427	tr|A0A126S6K7|A0A126S6K7_PSEPU	427	99.1	427	100	100	4	0	1	427	1	427	3.8e-246	Nucleoside-diphosphate-sugar epimerase	AWT69_003132	Pseudomonas putida (Arthrobacter siderocapsulatus)	NA	oxidoreductase activity [GO:0016491]	GO:0016491	GO:0016491~oxidoreductase activity	NA	NA
DBMBANCO_00816	189	tr|A0A0F7Y077|A0A0F7Y077_9PSED	189	96.8	189	100	100	6	0	1	189	1	189	2.2e-100	Sporulation protein	CCOS191_3379	Pseudomonas sp. CCOS 191	NA	peptidoglycan binding [GO:0042834]	GO:0042834	GO:0042834~peptidoglycan binding	NA	NA
DBMBANCO_00817	101	tr|Q1IBH3|Q1IBH3_PSEE4	101	97	101	100	100	3	0	1	101	1	101	1.4e-50	NIPSNAP domain-containing protein	PSEEN2167	Pseudomonas entomophila (strain L48)	NA	NA	NA	NA	NA
DBMBANCO_00818	192	tr|Q1IBH2|Q1IBH2_PSEE4	192	96.9	192	100	100	6	0	1	192	1	192	1.2e-95	Uncharacterized protein	PSEEN2168	Pseudomonas entomophila (strain L48)	NA	NA	NA	NA	NA
DBMBANCO_00819	338	tr|Q1IBH1|Q1IBH1_PSEE4	338	90.5	338	100	100	32	0	1	338	1	338	1.1e-174	Uncharacterized protein	PSEEN2169	Pseudomonas entomophila (strain L48)	NA	NA	NA	NA	NA
DBMBANCO_00820	444	tr|Q1IBH0|Q1IBH0_PSEE4	444	93.2	444	100	100	30	0	1	444	1	444	9.5e-248	Putative cytochrome c	PSEEN2170	Pseudomonas entomophila (strain L48)	NA	"membrane [GO:0016020]; electron transfer activity [GO:0009055]; heme binding [GO:0020037]; iron ion binding [GO:0005506]; oxidoreductase activity, acting on CH-OH group of donors [GO:0016614]"	GO:0005506; GO:0009055; GO:0016020; GO:0016614; GO:0020037	GO:0005506~iron ion binding;GO:0009055~electron carrier activity;GO:0016614~oxidoreductase activity, acting on CH-OH group of donors;GO:0020037~heme binding	NA	GO:0016020~membrane
DBMBANCO_00821	748	tr|Q1IBG9|Q1IBG9_PSEE4	748	97.6	748	100	100	18	0	1	748	1	748	0	"Putative isoquinoline 1-oxidoreductase, beta subunit (EC 1.3.99.16)"	PSEEN2171	Pseudomonas entomophila (strain L48)	NA	isoquinoline 1-oxidoreductase activity [GO:0047121]	GO:0047121	GO:0047121~isoquinoline 1-oxidoreductase activity	NA	NA
DBMBANCO_00822	151	tr|Q1IBG8|Q1IBG8_PSEE4	151	99.3	151	100	100	1	0	1	151	1	151	1.1e-81	"Putative isoquinoline 1-oxidoreductase, alpha subunit (EC 1.3.99.16)"	PSEEN2172	Pseudomonas entomophila (strain L48)	NA	"2 iron, 2 sulfur cluster binding [GO:0051537]; electron transfer activity [GO:0009055]; isoquinoline 1-oxidoreductase activity [GO:0047121]; metal ion binding [GO:0046872]"	GO:0009055; GO:0046872; GO:0047121; GO:0051537	GO:0009055~electron carrier activity;GO:0046872~metal ion binding;GO:0047121~isoquinoline 1-oxidoreductase activity;GO:0051537~2 iron, 2 sulfur cluster binding	NA	NA
DBMBANCO_00823	157	tr|Q1IBG7|Q1IBG7_PSEE4	157	94.9	157	100	100	8	0	1	157	1	157	6.6e-87	"Putative acetyltransferase, GNAT family"	PSEEN2173	Pseudomonas entomophila (strain L48)	NA	N-acetyltransferase activity [GO:0008080]	GO:0008080	GO:0008080~N-acetyltransferase activity	NA	NA
DBMBANCO_00824	213	tr|Q1IBG6|Q1IBG6_PSEE4	213	97.7	213	100	100	5	0	1	213	1	213	8.4e-109	"Putative transporter, LysE family"	PSEEN2174	Pseudomonas entomophila (strain L48)	NA	integral component of membrane [GO:0016021]; plasma membrane [GO:0005886]; amino acid transport [GO:0006865]	GO:0005886; GO:0006865; GO:0016021	NA	GO:0006865~amino acid transport	GO:0005886~plasma membrane;GO:0016021~integral component of membrane
DBMBANCO_00825	553	tr|Q1IBG5|Q1IBG5_PSEE4	573	97.8	553	100	96.51	12	0	1	553	21	573	0	"Putative activation/secretion protein, TPS family"	PSEEN2176	Pseudomonas entomophila (strain L48)	NA	protein transport [GO:0015031]	GO:0015031	NA	GO:0015031~protein transport	NA
DBMBANCO_00826	1414	tr|Q1IBG4|Q1IBG4_PSEE4	1416	96	1416	100	100	54	1	1	1414	1	1416	0	"Putative surface colonization protein Filamentous haemagglutinin, N-terminal"	PSEEN2177	Pseudomonas entomophila (strain L48)	NA	NA	NA	NA	NA
DBMBANCO_00827	233	tr|Q1IBG3|Q1IBG3_PSEE4	233	95.7	233	100	100	10	0	1	233	1	233	1.3e-118	Uncharacterized protein	PSEEN2178	Pseudomonas entomophila (strain L48)	NA	integral component of membrane [GO:0016021]	GO:0016021	NA	NA	GO:0016021~integral component of membrane
DBMBANCO_00828	169	tr|U3HBW0|U3HBW0_PSEAC	172	58.5	164	97.04	95.35	68	0	2	165	4	167	4.2e-47	Deleted.	NA	NA	NA	NA	NA	NA	NA
DBMBANCO_00829	202	tr|Q1IBG1|Q1IBG1_PSEE4	199	89.9	199	98.51	100	20	0	1	199	1	199	5.1e-100	Uncharacterized protein	PSEEN2181	Pseudomonas entomophila (strain L48)	NA	NA	NA	NA	NA
DBMBANCO_00830	500	sp|Q1IBG0|NHAB_PSEE4	500	97.4	500	100	100	13	0	1	500	1	500	3.5e-275	Na(+)/H(+) antiporter NhaB (Sodium/proton antiporter NhaB)	nhaB PSEEN2182	Pseudomonas entomophila (strain L48)	NA	integral component of membrane [GO:0016021]; plasma membrane [GO:0005886]; sodium:proton antiporter activity [GO:0015385]	GO:0005886; GO:0015385; GO:0016021	GO:0015385~sodium:proton antiporter activity	NA	GO:0005886~plasma membrane;GO:0016021~integral component of membrane
DBMBANCO_00831	270	tr|Q1IBF9|Q1IBF9_PSEE4	270	98.5	270	100	100	4	0	1	270	1	270	1.8e-145	Putative enoyl-CoA hydratase/isomerase	PSEEN2183	Pseudomonas entomophila (strain L48)	NA	isomerase activity [GO:0016853]	GO:0016853	GO:0016853~isomerase activity	NA	NA
DBMBANCO_00832	276	sp|Q1IBF8|NUDC_PSEE4	276	97.5	276	100	100	7	0	1	276	1	276	5.1e-159	NADH pyrophosphatase (EC 3.6.1.22)	nudC PSEEN2184	Pseudomonas entomophila (strain L48)	NA	magnesium ion binding [GO:0000287]; manganese ion binding [GO:0030145]; NAD+ diphosphatase activity [GO:0000210]; zinc ion binding [GO:0008270]	GO:0000210; GO:0000287; GO:0008270; GO:0030145	GO:0000210~NAD+ diphosphatase activity;GO:0000287~magnesium ion binding;GO:0008270~zinc ion binding;GO:0030145~manganese ion binding	NA	NA
DBMBANCO_00833	259	tr|Q1IBF7|Q1IBF7_PSEE4	259	99.6	259	100	100	1	0	1	259	1	259	3.3e-144	Probable membrane transporter protein	PSEEN2185	Pseudomonas entomophila (strain L48)	NA	integral component of membrane [GO:0016021]; plasma membrane [GO:0005886]	GO:0005886; GO:0016021	NA	NA	GO:0005886~plasma membrane;GO:0016021~integral component of membrane
DBMBANCO_00834	447	tr|Q1IBF6|Q1IBF6_PSEE4	447	96.9	447	100	100	14	0	1	447	1	447	5.1e-257	Putative glutamine synthetase (EC 6.3.1.-)	PSEEN2186	Pseudomonas entomophila (strain L48)	NA	glutamate-ammonia ligase activity [GO:0004356]; nitrogen compound metabolic process [GO:0006807]	GO:0004356; GO:0006807	GO:0004356~glutamate-ammonia ligase activity	GO:0006807~nitrogen compound metabolic process	NA
DBMBANCO_00836	429	tr|Q1IBF4|Q1IBF4_PSEE4	429	94.9	429	100	100	22	0	1	429	1	429	3e-238	Putative oxidoreductase with FAD/NAD(P)-binding domain	PSEEN2188	Pseudomonas entomophila (strain L48)	NA	oxidoreductase activity [GO:0016491]	GO:0016491	GO:0016491~oxidoreductase activity	NA	NA
DBMBANCO_00837	648	tr|Q1IBF0|Q1IBF0_PSEE4	655	95.1	655	100	100	25	1	1	648	1	655	0	DNA topoisomerase III (EC 5.99.1.2)	topB PSEEN2193	Pseudomonas entomophila (strain L48)	NA	"DNA binding [GO:0003677]; DNA topoisomerase type I (single strand cut, ATP-independent) activity [GO:0003917]; DNA topological change [GO:0006265]"	GO:0003677; GO:0003917; GO:0006265	GO:0003677~DNA binding;GO:0003917~DNA topoisomerase type I activity	GO:0006265~DNA topological change	NA
DBMBANCO_00838	616	tr|Q1IBE9|Q1IBE9_PSEE4	616	96.3	616	100	100	23	0	1	616	1	616	0	Triacylglycerol lipase (EC 3.1.1.3)	PSEEN2195	Pseudomonas entomophila (strain L48)	NA	calcium ion binding [GO:0005509]; triglyceride lipase activity [GO:0004806]	GO:0004806; GO:0005509	GO:0004806~triglyceride lipase activity;GO:0005509~calcium ion binding	NA	NA
DBMBANCO_00839	144	tr|Q1IBE8|Q1IBE8_PSEE4	144	99.3	143	99.31	99.31	1	0	1	143	1	143	9.1e-75	"Putative acetyl transferase, GNAT family"	PSEEN2196	Pseudomonas entomophila (strain L48)	NA	glucosamine 6-phosphate N-acetyltransferase activity [GO:0004343]; UDP-N-acetylglucosamine biosynthetic process [GO:0006048]	GO:0004343; GO:0006048	GO:0004343~glucosamine 6-phosphate N-acetyltransferase activity	GO:0006048~UDP-N-acetylglucosamine biosynthetic process	NA
DBMBANCO_00840	388	tr|Q1IBE7|Q1IBE7_PSEE4	388	98.2	388	100	100	7	0	1	388	1	388	2.4e-223	JmjC domain-containing protein	PSEEN2197	Pseudomonas entomophila (strain L48)	NA	NA	NA	NA	NA
DBMBANCO_00841	456	tr|Q1IBE6|Q1IBE6_PSEE4	456	99.8	456	100	100	1	0	1	456	1	456	3e-257	Adenylosuccinate lyase (ASL) (EC 4.3.2.2) (Adenylosuccinase)	purB PSEEN2198	Pseudomonas entomophila (strain L48)	PATHWAY: Purine metabolism; AMP biosynthesis via de novo pathway; AMP from IMP: step 2/2. {ECO:0000256|RuleBase:RU361172}.; PATHWAY: Purine metabolism; IMP biosynthesis via de novo pathway; 5-amino-1-(5-phospho-D-ribosyl)imidazole-4-carboxamide from 5-amino-1-(5-phospho-D-ribosyl)imidazole-4-carboxylate: step 2/2. {ECO:0000256|RuleBase:RU361172}.	"(S)-2-(5-amino-1-(5-phospho-D-ribosyl)imidazole-4-carboxamido)succinate AMP-lyase (fumarate-forming) activity [GO:0070626]; N6-(1,2-dicarboxyethyl)AMP AMP-lyase (fumarate-forming) activity [GO:0004018]; 'de novo' AMP biosynthetic process [GO:0044208]; 'de novo' IMP biosynthetic process [GO:0006189]"	GO:0004018; GO:0006189; GO:0044208; GO:0070626	GO:0004018~N6-(1,2-dicarboxyethyl)AMP AMP-lyase (fumarate-forming) activity;GO:0070626~(S)-2-(5-amino-1-(5-phospho-D-ribosyl)imidazole-4-carboxamido)succinate AMP-lyase (fumarate-forming) activity	GO:0006189~'de novo' IMP biosynthetic process;GO:0044208~'de novo' AMP biosynthetic process	NA
DBMBANCO_00842	208	sp|Q1IBE5|HFLD_PSEE4	208	98.1	208	100	100	4	0	1	208	1	208	4.8e-109	High frequency lysogenization protein HflD homolog	hflD PSEEN2199	Pseudomonas entomophila (strain L48)	NA	cytoplasm [GO:0005737]; plasma membrane [GO:0005886]	GO:0005737; GO:0005886	NA	NA	GO:0005737~cytoplasm;GO:0005886~plasma membrane
DBMBANCO_00843	374	sp|Q1IBE4|MNMA_PSEE4	374	99.5	374	100	100	2	0	1	374	1	374	1e-218	tRNA-specific 2-thiouridylase MnmA (EC 2.8.1.13)	mnmA trmU PSEEN2200	Pseudomonas entomophila (strain L48)	NA	cytoplasm [GO:0005737]; ATP binding [GO:0005524]; sulfurtransferase activity [GO:0016783]; tRNA binding [GO:0000049]; tRNA modification [GO:0006400]	GO:0000049; GO:0005524; GO:0005737; GO:0006400; GO:0016783	GO:0000049~tRNA binding;GO:0005524~ATP binding;GO:0016783~sulfurtransferase activity	GO:0006400~tRNA modification	GO:0005737~cytoplasm
DBMBANCO_00844	146	tr|Q1IBE3|Q1IBE3_PSEE4	146	97.3	146	100	100	4	0	1	146	1	146	1.7e-76	Phosphatase NudJ (EC 3.6.1.-)	nudJ PSEEN2201	Pseudomonas entomophila (strain L48)	NA	nucleoside-triphosphatase activity [GO:0017111]; thiamine-pyrophosphatase activity [GO:0004787]	GO:0004787; GO:0017111	GO:0004787~thiamine-pyrophosphatase activity;GO:0017111~nucleoside-triphosphatase activity	NA	NA
DBMBANCO_00845	741	tr|Q1IBE2|Q1IBE2_PSEE4	741	98.9	741	100	100	8	0	1	741	1	741	0	Isocitrate dehydrogenase [NADP] (EC 1.1.1.42) (Oxalosuccinate decarboxylase)	idh PSEEN2202	Pseudomonas entomophila (strain L48)	NA	isocitrate dehydrogenase (NADP+) activity [GO:0004450]; metal ion binding [GO:0046872]; glyoxylate cycle [GO:0006097]; tricarboxylic acid cycle [GO:0006099]	GO:0004450; GO:0006097; GO:0006099; GO:0046872	GO:0004450~isocitrate dehydrogenase (NADP+) activity;GO:0046872~metal ion binding	GO:0006097~glyoxylate cycle;GO:0006099~tricarboxylic acid cycle	NA
DBMBANCO_00846	418	tr|Q1IBE1|Q1IBE1_PSEE4	418	98.8	418	100	100	5	0	1	418	1	418	1.3e-238	Isocitrate dehydrogenase [NADP] (EC 1.1.1.42)	icd PSEEN2204	Pseudomonas entomophila (strain L48)	NA	isocitrate dehydrogenase (NADP+) activity [GO:0004450]; magnesium ion binding [GO:0000287]; NAD binding [GO:0051287]; glyoxylate cycle [GO:0006097]; tricarboxylic acid cycle [GO:0006099]	GO:0000287; GO:0004450; GO:0006097; GO:0006099; GO:0051287	GO:0000287~magnesium ion binding;GO:0004450~isocitrate dehydrogenase (NADP+) activity;GO:0051287~NAD binding	GO:0006097~glyoxylate cycle;GO:0006099~tricarboxylic acid cycle	NA
DBMBANCO_00847	86	tr|Q1IBE0|Q1IBE0_PSEE4	87	87.5	80	93.02	91.95	10	0	1	80	1	80	6.7e-33	Cold-shock protein CspD	cspD PSEEN2205	Pseudomonas entomophila (strain L48)	NA	"cytoplasm [GO:0005737]; nucleic acid binding [GO:0003676]; regulation of transcription, DNA-templated [GO:0006355]"	GO:0003676; GO:0005737; GO:0006355	GO:0003676~nucleic acid binding	GO:0006355~regulation of transcription, DNA-templated	GO:0005737~cytoplasm
DBMBANCO_00848	124	tr|Q1IBD9|Q1IBD9_PSEE4	124	99.2	124	100	100	1	0	1	124	1	124	7.4e-65	ATP-dependent Clp protease adapter protein ClpS	clpS PSEEN2206	Pseudomonas entomophila (strain L48)	NA	peptidase activity [GO:0008233]; protein catabolic process [GO:0030163]	GO:0008233; GO:0030163	GO:0008233~peptidase activity	GO:0030163~protein catabolic process	NA
DBMBANCO_00849	756	tr|Q1IBD8|Q1IBD8_PSEE4	756	100	756	100	100	0	0	1	756	1	756	0	"ATP-dependent Clp protease, ATP-binding subunit ClpA"	clpA PSEEN2207	Pseudomonas entomophila (strain L48)	NA	ATP binding [GO:0005524]; ATPase activity [GO:0016887]; peptidase activity [GO:0008233]; protein unfolding [GO:0043335]	GO:0005524; GO:0008233; GO:0016887; GO:0043335	GO:0005524~ATP binding;GO:0008233~peptidase activity;GO:0016887~ATPase activity	GO:0043335~protein unfolding	NA
DBMBANCO_00850	72	tr|A0A059V3K8|A0A059V3K8_PSEPU	72	100	72	100	100	0	0	1	72	1	72	7.3e-33	Translation initiation factor IF-1	infA A3K88_10855 A3L25_14830 AWT69_001874 AYO08_08430 AYO28_20290 B7H17_10025 B7H18_27140 B7H19_28230 B8W72_25210 BGP80_18730 BGP82_15810 BGP84_16815 BIW19_19700 BL240_17210 CBL13_02128 CBP06_27505 CR511_17990 CR512_09075 CRX57_26705 D0O09_06925 DI560_05260 DKY63_08610 DW66_3864 E2H86_23605 E4195_00880 E4L40_02780 E6B08_19505 EFJ98_20415 EFK07_12380 EGT09_08735 EQ845_03050 HA62_25230 HB13667_1657…	Pseudomonas putida (Arthrobacter siderocapsulatus)	NA	cytoplasm [GO:0005737]; ribosome binding [GO:0043022]; rRNA binding [GO:0019843]; translation initiation factor activity [GO:0003743]	GO:0003743; GO:0005737; GO:0019843; GO:0043022	GO:0003743~translation initiation factor activity;GO:0019843~rRNA binding;GO:0043022~ribosome binding	NA	GO:0005737~cytoplasm
DBMBANCO_00851	235	sp|Q1IBD6|BPT_PSEE4	235	99.1	235	100	100	2	0	1	235	1	235	1.8e-136	Aspartate/glutamate leucyltransferase (EC 2.3.2.29)	bpt PSEEN2209	Pseudomonas entomophila (strain L48)	NA	cytoplasm [GO:0005737]; arginyltransferase activity [GO:0004057]; leucyltransferase activity [GO:0008914]; ubiquitin-dependent protein catabolic process via the N-end rule pathway [GO:0071596]	GO:0004057; GO:0005737; GO:0008914; GO:0071596	GO:0004057~arginyltransferase activity;GO:0008914~leucyltransferase activity	GO:0071596~ubiquitin-dependent protein catabolic process via the N-end rule pathway	GO:0005737~cytoplasm
DBMBANCO_00852	226	sp|Q1IBD5|LFTR_PSEE4	226	97.3	226	100	100	6	0	1	226	1	226	5e-128	Leucyl/phenylalanyl-tRNA--protein transferase (EC 2.3.2.6) (L/F-transferase) (Leucyltransferase) (Phenyalanyltransferase)	aat PSEEN2210	Pseudomonas entomophila (strain L48)	NA	cytoplasm [GO:0005737]; leucyltransferase activity [GO:0008914]; protein catabolic process [GO:0030163]	GO:0005737; GO:0008914; GO:0030163	GO:0008914~leucyltransferase activity	GO:0030163~protein catabolic process	GO:0005737~cytoplasm
DBMBANCO_00853	793	tr|Q1IBD4|Q1IBD4_PSEE4	805	99.6	793	100	98.51	3	0	1	793	13	805	0	Cell division protein FtsK (EC 3.6.4.-)	ftsK PSEEN2212	Pseudomonas entomophila (strain L48)	NA	integral component of membrane [GO:0016021]; plasma membrane [GO:0005886]; ATP binding [GO:0005524]; DNA binding [GO:0003677]; hydrolase activity [GO:0016787]; cell cycle [GO:0007049]; cell division [GO:0051301]; chromosome segregation [GO:0007059]	GO:0003677; GO:0005524; GO:0005886; GO:0007049; GO:0007059; GO:0016021; GO:0016787; GO:0051301	GO:0003677~DNA binding;GO:0005524~ATP binding;GO:0016787~hydrolase activity	GO:0007049~cell cycle;GO:0007059~chromosome segregation;GO:0051301~cell division	GO:0005886~plasma membrane;GO:0016021~integral component of membrane
DBMBANCO_00854	207	sp|Q1IBD3|LOLA_PSEE4	207	97.6	207	100	100	5	0	1	207	1	207	3.4e-107	Outer-membrane lipoprotein carrier protein	lolA PSEEN2213	Pseudomonas entomophila (strain L48)	NA	periplasmic space [GO:0042597]; lipoprotein localization to outer membrane [GO:0044874]; lipoprotein transport [GO:0042953]	GO:0042597; GO:0042953; GO:0044874	NA	GO:0042953~lipoprotein transport	GO:0042597~periplasmic space
DBMBANCO_00855	441	tr|A0A126S2Y3|A0A126S2Y3_PSEPU	441	98.9	441	100	100	5	0	1	441	1	441	5.9e-250	Holliday junction DNA helicase	AWT69_001880	Pseudomonas putida (Arthrobacter siderocapsulatus)	NA	ATP binding [GO:0005524]; DNA binding [GO:0003677]; helicase activity [GO:0004386]; DNA replication [GO:0006260]	GO:0003677; GO:0004386; GO:0005524; GO:0006260	GO:0003677~DNA binding;GO:0004386~helicase activity;GO:0005524~ATP binding	GO:0006260~DNA replication	NA
DBMBANCO_00856	124	tr|Q1IBD1|Q1IBD1_PSEE4	124	100	124	100	100	0	0	1	124	1	124	9e-63	Putative fluoride ion transporter CrcB	crcB PSEEN2215	Pseudomonas entomophila (strain L48)	NA	integral component of plasma membrane [GO:0005887]; inorganic anion transmembrane transporter activity [GO:0015103]	GO:0005887; GO:0015103	GO:0015103~inorganic anion transmembrane transporter activity	NA	GO:0005887~integral component of plasma membrane
DBMBANCO_00857	426	sp|Q1IBD0|SYS_PSEE4	426	98.4	426	100	100	7	0	1	426	1	426	2.1e-236	Serine--tRNA ligase (EC 6.1.1.11) (Seryl-tRNA synthetase) (SerRS) (Seryl-tRNA(Ser/Sec) synthetase)	serS PSEEN2216	Pseudomonas entomophila (strain L48)	PATHWAY: Aminoacyl-tRNA biosynthesis; selenocysteinyl-tRNA(Sec) biosynthesis; L-seryl-tRNA(Sec) from L-serine and tRNA(Sec): step 1/1. {ECO:0000255|HAMAP-Rule:MF_00176}.	cytoplasm [GO:0005737]; ATP binding [GO:0005524]; serine-tRNA ligase activity [GO:0004828]; selenocysteine biosynthetic process [GO:0016260]; selenocysteinyl-tRNA(Sec) biosynthetic process [GO:0097056]; seryl-tRNA aminoacylation [GO:0006434]	GO:0004828; GO:0005524; GO:0005737; GO:0006434; GO:0016260; GO:0097056	GO:0004828~serine-tRNA ligase activity;GO:0005524~ATP binding	GO:0006434~seryl-tRNA aminoacylation;GO:0016260~selenocysteine biosynthetic process;GO:0097056~selenocysteinyl-tRNA(Sec) biosynthetic process	GO:0005737~cytoplasm
DBMBANCO_00858	463	sp|Q1IBC9|CYSG_PSEE4	463	98.7	463	100	100	6	0	1	463	1	463	1.1e-259	Siroheme synthase [Includes: Uroporphyrinogen-III C-methyltransferase (Urogen III methylase) (EC 2.1.1.107) (SUMT) (Uroporphyrinogen III methylase) (UROM); Precorrin-2 dehydrogenase (EC 1.3.1.76); Sirohydrochlorin ferrochelatase (EC 4.99.1.4)]	cysG PSEEN2217	Pseudomonas entomophila (strain L48)	PATHWAY: Cofactor biosynthesis; adenosylcobalamin biosynthesis; precorrin-2 from uroporphyrinogen III: step 1/1. {ECO:0000255|HAMAP-Rule:MF_01646}.; PATHWAY: Cofactor biosynthesis; adenosylcobalamin biosynthesis; sirohydrochlorin from precorrin-2: step 1/1. {ECO:0000255|HAMAP-Rule:MF_01646}.; PATHWAY: Porphyrin-containing compound metabolism; siroheme biosynthesis; precorrin-2 from uroporphyrinog…	NAD binding [GO:0051287]; precorrin-2 dehydrogenase activity [GO:0043115]; sirohydrochlorin ferrochelatase activity [GO:0051266]; uroporphyrin-III C-methyltransferase activity [GO:0004851]; cobalamin biosynthetic process [GO:0009236]; methylation [GO:0032259]; siroheme biosynthetic process [GO:0019354]	GO:0004851; GO:0009236; GO:0019354; GO:0032259; GO:0043115; GO:0051266; GO:0051287	GO:0004851~uroporphyrin-III C-methyltransferase activity;GO:0043115~precorrin-2 dehydrogenase activity;GO:0051266~sirohydrochlorin ferrochelatase activity;GO:0051287~NAD binding	GO:0009236~cobalamin biosynthetic process;GO:0019354~siroheme biosynthetic process;GO:0032259~methylation	NA
DBMBANCO_00859	319	tr|Q1IBC8|Q1IBC8_PSEE4	319	95.3	319	100	100	15	0	1	319	1	319	5.3e-184	GST C-terminal domain-containing protein	PSEEN2218	Pseudomonas entomophila (strain L48)	NA	glutathione transferase activity [GO:0004364]	GO:0004364	GO:0004364~glutathione transferase activity	NA	NA
DBMBANCO_00860	333	tr|Q1IBC7|Q1IBC7_PSEE4	333	95.5	332	99.7	99.7	15	0	1	332	1	332	5.2e-182	Putative phosphoribosyltransferase	PSEEN2219	Pseudomonas entomophila (strain L48)	NA	"1,4-alpha-oligoglucan phosphorylase activity [GO:0004645]; pyrimidine nucleobase metabolic process [GO:0006206]"	GO:0004645; GO:0006206	GO:0004645~phosphorylase activity	GO:0006206~pyrimidine nucleobase metabolic process	NA
DBMBANCO_00861	111	tr|Q1IBC6|Q1IBC6_PSEE4	111	95.5	111	100	100	5	0	1	111	1	111	1.2e-53	Sulfurtransferase (EC 2.8.1.-)	PSEEN2220	Pseudomonas entomophila (strain L48)	NA	transferase activity [GO:0016740]	GO:0016740	GO:0016740~transferase activity	NA	NA
DBMBANCO_00862	98	tr|A0A0F7YA12|A0A0F7YA12_9PSED	98	92.9	98	100	100	7	0	1	98	1	98	6.7e-45	Uncharacterized protein	CCOS191_3301	Pseudomonas sp. CCOS 191	NA	cytoplasm [GO:0005737]; tRNA wobble position uridine thiolation [GO:0002143]	GO:0002143; GO:0005737	NA	GO:0002143~tRNA wobble position uridine thiolation	GO:0005737~cytoplasm
DBMBANCO_00863	119	tr|A0A0F7Y0G1|A0A0F7Y0G1_9PSED	119	92.4	119	100	100	9	0	1	119	1	119	1.2e-53	TusC-like Protein	tusC CCOS191_3300	Pseudomonas sp. CCOS 191	NA	NA	NA	NA	NA
DBMBANCO_00864	130	tr|Q1IBC3|Q1IBC3_PSEE4	130	96.9	130	100	100	4	0	1	130	1	130	5.3e-66	"Putative intracellular sulfur oxidation protein, DsrE-like"	PSEEN2223	Pseudomonas entomophila (strain L48)	NA	cytoplasm [GO:0005737]; sulfurtransferase activity [GO:0016783]; tRNA processing [GO:0008033]	GO:0005737; GO:0008033; GO:0016783	GO:0016783~sulfurtransferase activity	GO:0008033~tRNA processing	GO:0005737~cytoplasm
DBMBANCO_00865	459	tr|Q1IBC2|Q1IBC2_PSEE4	459	99.8	459	100	100	1	0	1	459	1	459	3.8e-252	"Putative transporter, xanthine/uracil permease family"	PSEEN2224	Pseudomonas entomophila (strain L48)	NA	integral component of membrane [GO:0016021]; transmembrane transporter activity [GO:0022857]; nucleobase transport [GO:0015851]	GO:0015851; GO:0016021; GO:0022857	GO:0022857~transmembrane transporter activity	GO:0015851~nucleobase transport	GO:0016021~integral component of membrane
DBMBANCO_00866	223	tr|A0A135NWA2|A0A135NWA2_9PSED	223	99.1	223	100	100	2	0	1	223	1	223	2.3e-117	BAX inhibitor (BI)-1/YccA family protein (BAX inhibitor protein)	BTA49_05835 CLJ08_02780 DMX06_00970	Pseudomonas mosselii	NA	integral component of membrane [GO:0016021]; negative regulation of apoptotic process [GO:0043066]	GO:0016021; GO:0043066	NA	GO:0043066~negative regulation of apoptotic process	GO:0016021~integral component of membrane
DBMBANCO_00868	78	tr|V7DAD3|V7DAD3_9PSED	339	94.1	34	43.59	10.03	2	0	30	63	171	204	1e-08	Integrase	O164_12935	Pseudomonas taiwanensis SJ9	NA	DNA binding [GO:0003677]; DNA integration [GO:0015074]; DNA recombination [GO:0006310]	GO:0003677; GO:0006310; GO:0015074	GO:0003677~DNA binding	GO:0006310~DNA recombination;GO:0015074~DNA integration	NA
DBMBANCO_00869	60	tr|A0A0Q4N3R6|A0A0Q4N3R6_9PSED	62	83.3	60	100	96.77	10	0	1	60	1	60	1.8e-21	Uncharacterized protein	ASF02_18265 DV532_15470	Pseudomonas sp. Leaf58	NA	integral component of membrane [GO:0016021]	GO:0016021	NA	NA	GO:0016021~integral component of membrane
DBMBANCO_00870	286	tr|Q1IBA3|Q1IBA3_PSEE4	286	96.2	286	100	100	11	0	1	286	1	286	7.4e-161	RNA_ligase domain-containing protein	PSEEN2247	Pseudomonas entomophila (strain L48)	NA	NA	NA	NA	NA
DBMBANCO_00871	381	tr|Q1IBA2|Q1IBA2_PSEE4	381	98.2	380	99.74	99.74	7	0	1	380	1	380	1.5e-217	HD_domain domain-containing protein	PSEEN2248	Pseudomonas entomophila (strain L48)	NA	NA	NA	NA	NA
DBMBANCO_00872	142	tr|Q1IBA1|Q1IBA1_PSEE4	142	96.5	142	100	100	5	0	1	142	1	142	6.2e-76	Uncharacterized protein	PSEEN2249	Pseudomonas entomophila (strain L48)	NA	NA	NA	NA	NA
DBMBANCO_00873	136	tr|Q1IBA0|Q1IBA0_PSEE4	136	92.6	136	100	100	10	0	1	136	1	136	1.3e-67	Glutathione transferase fosA (Fosfomycin resistance protein) (EC 2.5.1.18)	fosA PSEEN2250	Pseudomonas entomophila (strain L48)	NA	glutathione transferase activity [GO:0004364]	GO:0004364	GO:0004364~glutathione transferase activity	NA	NA
DBMBANCO_00874	61	tr|Q1IB99|Q1IB99_PSEE4	61	93.4	61	100	100	4	0	1	61	1	61	1.2e-23	Uncharacterized protein	PSEEN2251	Pseudomonas entomophila (strain L48)	NA	NA	NA	NA	NA
DBMBANCO_00875	163	tr|Q1IB98|Q1IB98_PSEE4	163	95.1	163	100	100	8	0	1	163	1	163	2.4e-84	"Putative acetyltransferase, GNAT family"	PSEEN2252	Pseudomonas entomophila (strain L48)	NA	N-acetyltransferase activity [GO:0008080]	GO:0008080	GO:0008080~N-acetyltransferase activity	NA	NA
DBMBANCO_00876	117	tr|Q1IB97|Q1IB97_PSEE4	117	97.4	117	100	100	3	0	1	117	1	117	1e-63	SH3 domain-containing protein	PSEEN2253	Pseudomonas entomophila (strain L48)	NA	NA	NA	NA	NA
DBMBANCO_00877	186	tr|Q1IB96|Q1IB96_PSEE4	186	89.2	186	100	100	20	0	1	186	1	186	9e-91	"Putative hydrolase, isochorismatase family"	PSEEN2254	Pseudomonas entomophila (strain L48)	NA	hydrolase activity [GO:0016787]	GO:0016787	GO:0016787~hydrolase activity	NA	NA
DBMBANCO_00878	55	tr|Q1IB94|Q1IB94_PSEE4	55	98.2	55	100	100	1	0	1	55	1	55	4.5e-22	Uncharacterized protein	PSEEN2257	Pseudomonas entomophila (strain L48)	NA	NA	NA	NA	NA
DBMBANCO_00879	305	tr|Q1IB93|Q1IB93_PSEE4	305	96.1	305	100	100	12	0	1	305	1	305	2.2e-163	"Putative transcriptional regulator, LysR family"	PSEEN2258	Pseudomonas entomophila (strain L48)	NA	DNA binding [GO:0003677]; DNA-binding transcription factor activity [GO:0003700]	GO:0003677; GO:0003700	GO:0003677~DNA binding;GO:0003700~sequence-specific DNA binding transcription factor activity	NA	NA
DBMBANCO_00880	253	tr|Q1IB92|Q1IB92_PSEE4	253	98.8	252	99.6	99.6	3	0	1	252	1	252	6.2e-135	Probable membrane transporter protein	PSEEN2259	Pseudomonas entomophila (strain L48)	NA	integral component of membrane [GO:0016021]; plasma membrane [GO:0005886]	GO:0005886; GO:0016021	NA	NA	GO:0005886~plasma membrane;GO:0016021~integral component of membrane
DBMBANCO_00881	469	tr|Q1IB91|Q1IB91_PSEE4	468	95.3	468	99.79	100	22	0	2	469	1	468	1.5e-251	Putative diguanylate cyclase (GGDEF) domain	PSEEN2260	Pseudomonas entomophila (strain L48)	NA	integral component of membrane [GO:0016021]	GO:0016021	NA	NA	GO:0016021~integral component of membrane
DBMBANCO_00882	609	tr|Q1IB90|Q1IB90_PSEE4	609	98	609	100	100	12	0	1	609	1	609	0	"Putative transporter, sodium:sulfate symporter family"	PSEEN2261	Pseudomonas entomophila (strain L48)	NA	integral component of membrane [GO:0016021]; cation transmembrane transporter activity [GO:0008324]; potassium ion transport [GO:0006813]	GO:0006813; GO:0008324; GO:0016021	GO:0008324~cation transmembrane transporter activity	GO:0006813~potassium ion transport	GO:0016021~integral component of membrane
DBMBANCO_00883	126	tr|Q1IB89|Q1IB89_PSEE4	126	99.2	126	100	100	1	0	1	126	1	126	3.7e-64	Gly-zipper_Omp domain-containing protein	PSEEN2262	Pseudomonas entomophila (strain L48)	NA	NA	NA	NA	NA
DBMBANCO_00884	61	tr|Q1IB88|Q1IB88_PSEE4	78	88.5	61	100	78.21	5	2	1	61	20	78	5.3e-24	Uncharacterized protein	PSEEN2263	Pseudomonas entomophila (strain L48)	NA	NA	NA	NA	NA
DBMBANCO_00885	116	tr|Q1IB87|Q1IB87_PSEE4	116	96.6	116	100	100	4	0	1	116	1	116	2e-56	Uncharacterized protein	PSEEN2264	Pseudomonas entomophila (strain L48)	NA	NA	NA	NA	NA
DBMBANCO_00886	273	tr|Q1IB85|Q1IB85_PSEE4	273	93.8	273	100	100	17	0	1	273	1	273	6.4e-146	Methyltransf_25 domain-containing protein	PSEEN2266	Pseudomonas entomophila (strain L48)	NA	NA	NA	NA	NA
DBMBANCO_00887	255	tr|Q1IB84|Q1IB84_PSEE4	255	99.2	255	100	100	2	0	1	255	1	255	3.9e-137	"Putative oxidoreductase, short-chain dehydrogenase/reductase family"	PSEEN2267	Pseudomonas entomophila (strain L48)	NA	oxidoreductase activity [GO:0016491]	GO:0016491	GO:0016491~oxidoreductase activity	NA	NA
DBMBANCO_00888	355	tr|Q1IB83|Q1IB83_PSEE4	355	98.6	355	100	100	5	0	1	355	1	355	2.2e-207	Putative aminoglycoside aminotranferase	PSEEN2268	Pseudomonas entomophila (strain L48)	NA	NA	NA	NA	NA
DBMBANCO_00889	105	tr|A0A077FBF1|A0A077FBF1_9PSED	105	98.1	105	100	100	2	0	1	105	1	105	5.1e-51	SCP-2 family sterol carrier protein	PSAKL28_28230	Pseudomonas alkylphenolica	NA	NA	NA	NA	NA
DBMBANCO_00890	237	tr|Q1IB81|Q1IB81_PSEE4	237	95.8	237	100	100	10	0	1	237	1	237	6.4e-126	Putative phosphoglycerate mutase family protein	PSEEN2270	Pseudomonas entomophila (strain L48)	NA	NA	NA	NA	NA
DBMBANCO_00891	338	tr|Q1IB80|Q1IB80_PSEE4	338	98.8	338	100	100	4	0	1	338	1	338	3.6e-183	"Putative peptidase, S49 family"	PSEEN2271	Pseudomonas entomophila (strain L48)	NA	integral component of membrane [GO:0016021]; plasma membrane [GO:0005886]; serine-type endopeptidase activity [GO:0004252]	GO:0004252; GO:0005886; GO:0016021	GO:0004252~serine-type endopeptidase activity	NA	GO:0005886~plasma membrane;GO:0016021~integral component of membrane
DBMBANCO_00893	256	tr|A0A160GQB1|A0A160GQB1_PSEPU	325	89.4	255	99.61	78.46	27	0	1	255	45	299	5e-124	Deleted.	NA	NA	NA	NA	NA	NA	NA
DBMBANCO_00894	141	tr|A0A173HAA3|A0A173HAA3_9PSED	511	99.3	141	100	27.59	1	0	1	141	371	511	3.1e-75	Transposase	AA098_03415	Pseudomonas sp. JY-Q	NA	NA	NA	NA	NA
DBMBANCO_00896	642	tr|Q3KD04|Q3KD04_PSEPF	555	50.9	544	84.74	98.02	265	2	95	637	1	543	2.6e-153	Putative lipopolysaccharide modification acyltransferase	Pfl01_2610	Pseudomonas fluorescens (strain Pf0-1)	NA	"integral component of membrane [GO:0016021]; transferase activity, transferring acyl groups other than amino-acyl groups [GO:0016747]"	GO:0016021; GO:0016747	GO:0016747~transferase activity, transferring acyl groups other than amino-acyl groups	NA	GO:0016021~integral component of membrane
DBMBANCO_00897	62	tr|Q1IB77|Q1IB77_PSEE4	62	93.5	62	100	100	4	0	1	62	1	62	2.3e-30	Uncharacterized protein	PSEEN2274	Pseudomonas entomophila (strain L48)	NA	NA	NA	NA	NA
DBMBANCO_00898	137	tr|Q1IB76|Q1IB76_PSEE4	137	93.4	137	100	100	9	0	1	137	1	137	4e-64	Uncharacterized protein	PSEEN2275	Pseudomonas entomophila (strain L48)	NA	integral component of membrane [GO:0016021]	GO:0016021	NA	NA	GO:0016021~integral component of membrane
DBMBANCO_00900	70	tr|Q1IB75|Q1IB75_PSEE4	70	85.7	70	100	100	10	0	1	70	1	70	3.2e-25	Uncharacterized protein	PSEEN2277	Pseudomonas entomophila (strain L48)	NA	NA	NA	NA	NA
DBMBANCO_00901	96	tr|Q1IB74|Q1IB74_PSEE4	96	92.6	95	98.96	98.96	7	0	1	95	1	95	9.4e-44	Uncharacterized protein	PSEEN2278	Pseudomonas entomophila (strain L48)	NA	integral component of membrane [GO:0016021]	GO:0016021	NA	NA	GO:0016021~integral component of membrane
DBMBANCO_00902	386	tr|Q1IB73|Q1IB73_PSEE4	375	92.5	375	97.15	100	28	0	12	386	1	375	1.3e-192	Putative sensory box histidine kinase	PSEEN2279	Pseudomonas entomophila (strain L48)	NA	ATP binding [GO:0005524]; phosphorelay sensor kinase activity [GO:0000155]	GO:0000155; GO:0005524	GO:0000155~phosphorelay sensor kinase activity;GO:0005524~ATP binding	NA	NA
DBMBANCO_00903	481	tr|Q1IB72|Q1IB72_PSEE4	481	96.3	481	100	100	18	0	1	481	1	481	1.3e-258	Putative signal transduction protein	PSEEN2280	Pseudomonas entomophila (strain L48)	NA	ATP binding [GO:0005524]	GO:0005524	GO:0005524~ATP binding	NA	NA
DBMBANCO_00904	119	tr|Q1IB71|Q1IB71_PSEE4	119	95	119	100	100	6	0	1	119	1	119	2.3e-55	Putative response regulator	PSEEN2281	Pseudomonas entomophila (strain L48)	NA	phosphorelay signal transduction system [GO:0000160]	GO:0000160	NA	GO:0000160~phosphorelay signal transduction system	NA
DBMBANCO_00905	65	tr|Q1IB70|Q1IB70_PSEE4	65	95.4	65	100	100	3	0	1	65	1	65	7.1e-27	Translational regulator CsrA (Carbon storage regulator)	csrA-2 csrA PSEEN2282	Pseudomonas entomophila (strain L48)	NA	cytoplasm [GO:0005737]; mRNA 5'-UTR binding [GO:0048027]; mRNA catabolic process [GO:0006402]; negative regulation of translational initiation [GO:0045947]; positive regulation of translational initiation [GO:0045948]; regulation of carbohydrate metabolic process [GO:0006109]	GO:0005737; GO:0006109; GO:0006402; GO:0045947; GO:0045948; GO:0048027	GO:0048027~mRNA 5'-UTR binding	GO:0006109~regulation of carbohydrate metabolic process;GO:0006402~mRNA catabolic process;GO:0045947~negative regulation of translational initiation;GO:0045948~positive regulation of translational initiation	GO:0005737~cytoplasm
DBMBANCO_00906	337	tr|Q1IB69|Q1IB69_PSEE4	336	94.6	334	99.11	99.4	18	0	1	334	1	334	2.4e-182	Putative DNA topoisomerase IB (EC 5.99.1.2)	PSEEN2283	Pseudomonas entomophila (strain L48)	NA	"DNA binding [GO:0003677]; DNA topoisomerase type I (single strand cut, ATP-independent) activity [GO:0003917]; DNA topological change [GO:0006265]"	GO:0003677; GO:0003917; GO:0006265	GO:0003677~DNA binding;GO:0003917~DNA topoisomerase type I activity	GO:0006265~DNA topological change	NA
DBMBANCO_00907	363	tr|Q1IB68|Q1IB68_PSEE4	363	96.7	363	100	100	12	0	1	363	1	363	4.5e-195	Molybdenum import ATP-binding protein ModC (EC 7.3.2.5)	modC PSEEN2284	Pseudomonas entomophila (strain L48)	NA	plasma membrane [GO:0005886]; ATP binding [GO:0005524]; ATPase activity [GO:0016887]; ATPase-coupled molybdate transmembrane transporter activity [GO:0015412]; molybdenum ion transmembrane transporter activity [GO:0042888]	GO:0005524; GO:0005886; GO:0015412; GO:0016887; GO:0042888	GO:0005524~ATP binding;GO:0015412~molybdate transmembrane-transporting ATPase activity;GO:0016887~ATPase activity;GO:0042888~molybdenum ion transmembrane transporter activity	NA	GO:0005886~plasma membrane
DBMBANCO_00908	226	tr|Q1IB67|Q1IB67_PSEE4	226	99.6	226	100	100	1	0	1	226	1	226	5.7e-124	Molybdenum transport system permease	modB PSEEN2285	Pseudomonas entomophila (strain L48)	NA	integral component of membrane [GO:0016021]; plasma membrane [GO:0005886]; molybdate ion transmembrane transporter activity [GO:0015098]	GO:0005886; GO:0015098; GO:0016021	GO:0015098~molybdate ion transmembrane transporter activity	NA	GO:0005886~plasma membrane;GO:0016021~integral component of membrane
DBMBANCO_00909	252	tr|Q1IB66|Q1IB66_PSEE4	252	94.8	252	100	100	13	0	1	252	1	252	6.6e-129	"Molybdate ABC transporter, periplasmic molybdate-binding protein"	modA PSEEN2286	Pseudomonas entomophila (strain L48)	NA	metal ion binding [GO:0046872]; molybdate ion transport [GO:0015689]	GO:0015689; GO:0046872	GO:0046872~metal ion binding	GO:0015689~molybdate ion transport	NA
DBMBANCO_00910	357	tr|Q1IB65|Q1IB65_PSEE4	357	93.8	357	100	100	22	0	1	357	1	357	4.5e-192	"Putative oxidoreductase, 2-nitropropane dioxygenase family (EC 1.13.11.-)"	PSEEN2287	Pseudomonas entomophila (strain L48)	NA	dioxygenase activity [GO:0051213]; nitronate monooxygenase activity [GO:0018580]	GO:0018580; GO:0051213	GO:0018580~nitronate monooxygenase activity;GO:0051213~dioxygenase activity	NA	NA
DBMBANCO_00911	56	tr|Q1IB64|Q1IB64_PSEE4	56	100	56	100	100	0	0	1	56	1	56	2.4e-23	Uncharacterized protein	PSEEN2288	Pseudomonas entomophila (strain L48)	NA	NA	NA	NA	NA
DBMBANCO_00912	100	tr|J2YU95|J2YU95_9PSED	100	100	100	100	100	0	0	1	100	1	100	4.4e-52	Pre-mRNA cleavage and polyadenylation specificity factor	PMI38_00528	Pseudomonas sp. GM84	NA	NA	NA	NA	NA
DBMBANCO_00913	119	tr|Q1IB62|Q1IB62_PSEE4	125	91.6	119	100	95.2	10	0	1	119	7	125	4.3e-54	Uncharacterized protein	PSEEN2290	Pseudomonas entomophila (strain L48)	NA	NA	NA	NA	NA
DBMBANCO_00914	216	tr|Q1IB61|Q1IB61_PSEE4	216	98.1	216	100	100	4	0	1	216	1	216	4.1e-119	Putative cytochrome c	PSEEN2292	Pseudomonas entomophila (strain L48)	NA	periplasmic space [GO:0042597]; electron transfer activity [GO:0009055]; heme binding [GO:0020037]; iron ion binding [GO:0005506]	GO:0005506; GO:0009055; GO:0020037; GO:0042597	GO:0005506~iron ion binding;GO:0009055~electron carrier activity;GO:0020037~heme binding	NA	GO:0042597~periplasmic space
DBMBANCO_00915	304	tr|Q1IB60|Q1IB60_PSEE4	304	98.4	304	100	100	5	0	1	304	1	304	1e-176	Putative cytochrome c	PSEEN2293	Pseudomonas entomophila (strain L48)	NA	electron transfer activity [GO:0009055]; heme binding [GO:0020037]; metal ion binding [GO:0046872]	GO:0009055; GO:0020037; GO:0046872	GO:0009055~electron carrier activity;GO:0020037~heme binding;GO:0046872~metal ion binding	NA	NA
DBMBANCO_00916	62	tr|A0A160GQ70|A0A160GQ70_PSEPU	453	73.8	42	67.74	9.27	11	0	21	62	412	453	2.2e-09	Deleted.	NA	NA	NA	NA	NA	NA	NA
DBMBANCO_00917	279	tr|A0A0F7Y4F1|A0A0F7Y4F1_9PSED	279	99.6	279	100	100	1	0	1	279	1	279	2.2e-157	UTP--glucose-1-phosphate uridylyltransferase (EC 2.7.7.9) (UDP-glucose pyrophosphorylase)	galU CCOS191_2072	Pseudomonas sp. CCOS 191	NA	UTP:glucose-1-phosphate uridylyltransferase activity [GO:0003983]; biosynthetic process [GO:0009058]; UDP-glucose metabolic process [GO:0006011]	GO:0003983; GO:0006011; GO:0009058	GO:0003983~UTP:glucose-1-phosphate uridylyltransferase activity	GO:0006011~UDP-glucose metabolic process;GO:0009058~biosynthetic process	NA
DBMBANCO_00918	451	tr|Q1IB58|Q1IB58_PSEE4	451	98.7	451	100	100	6	0	1	451	1	451	2.1e-255	Glutathione reductase (GRase) (EC 1.8.1.7)	gor PSEEN2295	Pseudomonas entomophila (strain L48)	NA	cell [GO:0005623]; flavin adenine dinucleotide binding [GO:0050660]; glutathione-disulfide reductase activity [GO:0004362]; NADP binding [GO:0050661]; cell redox homeostasis [GO:0045454]; glutathione metabolic process [GO:0006749]	GO:0004362; GO:0005623; GO:0006749; GO:0045454; GO:0050660; GO:0050661	GO:0004362~glutathione-disulfide reductase activity;GO:0050660~flavin adenine dinucleotide binding;GO:0050661~NADP binding	GO:0006749~glutathione metabolic process;GO:0045454~cell redox homeostasis	GO:0005623~cell
DBMBANCO_00919	187	tr|Q1IB57|Q1IB57_PSEE4	187	100	187	100	100	0	0	1	187	1	187	1.4e-104	Alkyl hydroperoxide reductase C (EC 1.11.1.15) (Peroxiredoxin) (Thioredoxin peroxidase)	ahpC PSEEN2296	Pseudomonas entomophila (strain L48)	NA	cell [GO:0005623]; cytoplasm [GO:0005737]; peroxidase activity [GO:0004601]; peroxiredoxin activity [GO:0051920]; cell redox homeostasis [GO:0045454]; response to oxidative stress [GO:0006979]	GO:0004601; GO:0005623; GO:0005737; GO:0006979; GO:0045454; GO:0051920	GO:0004601~peroxidase activity;GO:0051920~peroxiredoxin activity	GO:0006979~response to oxidative stress;GO:0045454~cell redox homeostasis	GO:0005623~cell;GO:0005737~cytoplasm
DBMBANCO_00920	520	tr|Q1IB56|Q1IB56_PSEE4	520	99.4	520	100	100	3	0	1	520	1	520	3.1e-290	Alkyl hydroperoxide reductase subunit F (EC 1.11.1.15)	ahpF PSEEN2297	Pseudomonas entomophila (strain L48)	NA	cell [GO:0005623]; alkyl hydroperoxide reductase activity [GO:0008785]; electron transfer activity [GO:0009055]; flavin adenine dinucleotide binding [GO:0050660]; NAD binding [GO:0051287]; peroxidase activity [GO:0004601]; peroxiredoxin activity [GO:0051920]; protein disulfide oxidoreductase activity [GO:0015035]; cell redox homeostasis [GO:0045454]; response to reactive oxygen species [GO:000030…	GO:0000302; GO:0004601; GO:0005623; GO:0008785; GO:0009055; GO:0015035; GO:0045454; GO:0050660; GO:0051287; GO:0051920	GO:0004601~peroxidase activity;GO:0008785~alkyl hydroperoxide reductase activity;GO:0009055~electron carrier activity;GO:0015035~protein disulfide oxidoreductase activity;GO:0050660~flavin adenine dinucleotide binding;GO:0051287~NAD binding;GO:0051920~peroxiredoxin activity	GO:0000302~response to reactive oxygen species;GO:0045454~cell redox homeostasis	GO:0005623~cell
DBMBANCO_00921	367	tr|A0A0C5RSH4|A0A0C5RSH4_PSEPU	367	77.6	366	99.73	99.73	82	0	1	366	1	366	8.9e-159	Transposase	N805_13955 N805_14625 N805_15035 N805_17285 N805_18795 N805_29235 N805_29300	Pseudomonas putida S13.1.2	NA	"DNA binding [GO:0003677]; transposase activity [GO:0004803]; transposition, DNA-mediated [GO:0006313]"	GO:0003677; GO:0004803; GO:0006313	GO:0003677~DNA binding;GO:0004803~transposase activity	GO:0006313~transposition, DNA-mediated	NA
DBMBANCO_00922	63	tr|Q1IB55|Q1IB55_PSEE4	63	100	62	98.41	98.41	0	0	1	62	1	62	1.3e-30	Uncharacterized protein	PSEEN2298	Pseudomonas entomophila (strain L48)	NA	NA	NA	NA	NA
DBMBANCO_00923	215	sp|Q1IB54|Y2299_PSEE4	215	98.1	215	100	100	4	0	1	215	1	215	4.8e-112	UPF0502 protein PSEEN2299	PSEEN2299	Pseudomonas entomophila (strain L48)	NA	NA	NA	NA	NA
DBMBANCO_00924	418	sp|Q1IB53|SSTT_PSEE4	403	99.5	403	96.41	100	2	0	16	418	1	403	3.7e-217	Serine/threonine transporter SstT (Na(+)/serine-threonine symporter)	sstT PSEEN2300	Pseudomonas entomophila (strain L48)	NA	integral component of membrane [GO:0016021]; plasma membrane [GO:0005886]; amino acid transmembrane transporter activity [GO:0015171]; symporter activity [GO:0015293]; serine transport [GO:0032329]; threonine transport [GO:0015826]	GO:0005886; GO:0015171; GO:0015293; GO:0015826; GO:0016021; GO:0032329	GO:0015171~amino acid transmembrane transporter activity;GO:0015293~symporter activity	GO:0015826~threonine transport;GO:0032329~serine transport	GO:0005886~plasma membrane;GO:0016021~integral component of membrane
DBMBANCO_00925	476	tr|Q1IB52|Q1IB52_PSEE4	435	90.6	435	91.39	100	41	0	42	476	1	435	7.3e-238	Uncharacterized protein	PSEEN2301	Pseudomonas entomophila (strain L48)	NA	NA	NA	NA	NA
DBMBANCO_00926	404	sp|Q1IB51|SOTB_PSEE4	400	98.5	398	98.51	99.5	6	0	1	398	1	398	5.3e-213	Probable sugar efflux transporter	sotB PSEEN2302	Pseudomonas entomophila (strain L48)	NA	integral component of membrane [GO:0016021]; plasma membrane [GO:0005886]; carbohydrate transmembrane transporter activity [GO:0015144]	GO:0005886; GO:0015144; GO:0016021	GO:0015144~carbohydrate transmembrane transporter activity	NA	GO:0005886~plasma membrane;GO:0016021~integral component of membrane
DBMBANCO_00927	194	tr|Q1IB50|Q1IB50_PSEE4	194	94.3	194	100	100	11	0	1	194	1	194	2.1e-98	"Putative transporter, LysE family"	PSEEN2303	Pseudomonas entomophila (strain L48)	NA	integral component of membrane [GO:0016021]; plasma membrane [GO:0005886]; amino acid transport [GO:0006865]	GO:0005886; GO:0006865; GO:0016021	NA	GO:0006865~amino acid transport	GO:0005886~plasma membrane;GO:0016021~integral component of membrane
DBMBANCO_00928	276	tr|Q1IB49|Q1IB49_PSEE4	276	98.6	276	100	100	4	0	1	276	1	276	4.3e-158	"Putative transcriptional regulator, AraC family"	PSEEN2304	Pseudomonas entomophila (strain L48)	NA	cytoplasm [GO:0005737]; DNA-binding transcription factor activity [GO:0003700]; sequence-specific DNA binding [GO:0043565]	GO:0003700; GO:0005737; GO:0043565	GO:0003700~sequence-specific DNA binding transcription factor activity;GO:0043565~sequence-specific DNA binding	NA	GO:0005737~cytoplasm
DBMBANCO_00929	204	tr|Q1IB48|Q1IB48_PSEE4	204	99	204	100	100	2	0	1	204	1	204	1.8e-105	"Putative transporter, LysE family"	PSEEN2305	Pseudomonas entomophila (strain L48)	NA	integral component of membrane [GO:0016021]; plasma membrane [GO:0005886]; amino acid transport [GO:0006865]	GO:0005886; GO:0006865; GO:0016021	NA	GO:0006865~amino acid transport	GO:0005886~plasma membrane;GO:0016021~integral component of membrane
DBMBANCO_00930	306	tr|Q1IB47|Q1IB47_PSEE4	306	99.3	306	100	100	2	0	1	306	1	306	5.3e-173	"Putative transcriptional regulator, LysR family"	PSEEN2306	Pseudomonas entomophila (strain L48)	NA	DNA binding [GO:0003677]; DNA-binding transcription factor activity [GO:0003700]	GO:0003677; GO:0003700	GO:0003677~DNA binding;GO:0003700~sequence-specific DNA binding transcription factor activity	NA	NA
DBMBANCO_00931	217	tr|Q1IB46|Q1IB46_PSEE4	217	98.6	217	100	100	3	0	1	217	1	217	4.2e-116	Oxygen-insensitive NADPH nitroreductase	nfsB PSEEN2307	Pseudomonas entomophila (strain L48)	NA	oxidoreductase activity [GO:0016491]	GO:0016491	GO:0016491~oxidoreductase activity	NA	NA
DBMBANCO_00932	166	tr|Q1IB45|Q1IB45_PSEE4	166	95.8	166	100	100	7	0	1	166	1	166	1.8e-87	Uncharacterized protein	PSEEN2309	Pseudomonas entomophila (strain L48)	NA	NA	NA	NA	NA
DBMBANCO_00933	703	tr|Q1IB44|Q1IB44_PSEE4	703	97	703	100	100	21	0	1	703	1	703	0	Putative sensory box protein	PSEEN2310	Pseudomonas entomophila (strain L48)	NA	"regulation of transcription, DNA-templated [GO:0006355]"	GO:0006355	NA	GO:0006355~regulation of transcription, DNA-templated	NA
DBMBANCO_00934	471	tr|Q1IB43|Q1IB43_PSEE4	471	98.3	470	99.79	99.79	8	0	1	470	1	470	1.9e-254	Multidrug efflux RND outer membrane protein OprN	oprN PSEEN2311	Pseudomonas entomophila (strain L48)	NA	cell outer membrane [GO:0009279]; integral component of membrane [GO:0016021]; efflux transmembrane transporter activity [GO:0015562]	GO:0009279; GO:0015562; GO:0016021	GO:0015562~efflux transmembrane transporter activity	NA	GO:0009279~cell outer membrane;GO:0016021~integral component of membrane
DBMBANCO_00935	1059	tr|Q1IB42|Q1IB42_PSEE4	1059	99.9	1059	100	100	1	0	1	1059	1	1059	0	Efflux pump membrane transporter	mexF PSEEN2312	Pseudomonas entomophila (strain L48)	NA	integral component of membrane [GO:0016021]; plasma membrane [GO:0005886]; efflux transmembrane transporter activity [GO:0015562]; xenobiotic transport [GO:0042908]	GO:0005886; GO:0015562; GO:0016021; GO:0042908	GO:0015562~efflux transmembrane transporter activity	GO:0042908~xenobiotic transport	GO:0005886~plasma membrane;GO:0016021~integral component of membrane
DBMBANCO_00936	413	tr|A0A0F7XZI8|A0A0F7XZI8_9PSED	413	98.5	413	100	100	6	0	1	413	1	413	1e-224	RND transporter MFP subunit	CCOS191_2970	Pseudomonas sp. CCOS 191	NA	membrane [GO:0016020]; transmembrane transporter activity [GO:0022857]	GO:0016020; GO:0022857	GO:0022857~transmembrane transporter activity	NA	GO:0016020~membrane
DBMBANCO_00937	121	tr|Q1IB29|Q1IB29_PSEE4	121	96.7	121	100	100	4	0	1	121	1	121	6.1e-56	Putative type II secretion system protein I XcpV-2 putative signal peptide	PSEEN2327	Pseudomonas entomophila (strain L48)	NA	type II protein secretion system complex [GO:0015627]; protein secretion by the type II secretion system [GO:0015628]	GO:0015627; GO:0015628	NA	GO:0015628~protein secretion by the type II secretion system	GO:0015627~type II protein secretion system complex
DBMBANCO_00938	148	tr|Q1IB28|Q1IB28_PSEE4	148	97.3	148	100	100	4	0	1	148	1	148	5.9e-77	"Probable type II secretion pathway protein G, transport across outer membrane"	XcpT-2 PSEEN2328	Pseudomonas entomophila (strain L48)	NA	integral component of membrane [GO:0016021]; type II protein secretion system complex [GO:0015627]; protein secretion by the type II secretion system [GO:0015628]	GO:0015627; GO:0015628; GO:0016021	NA	GO:0015628~protein secretion by the type II secretion system	GO:0015627~type II protein secretion system complex;GO:0016021~integral component of membrane
DBMBANCO_00939	316	tr|Q1IB27|Q1IB27_PSEE4	316	96.2	316	100	100	12	0	1	316	1	316	5e-166	Type II secretion system protein K	PSEEN2329	Pseudomonas entomophila (strain L48)	NA	integral component of membrane [GO:0016021]; plasma membrane [GO:0005886]; protein secretion [GO:0009306]	GO:0005886; GO:0009306; GO:0016021	NA	GO:0009306~protein secretion	GO:0005886~plasma membrane;GO:0016021~integral component of membrane
DBMBANCO_00940	312	tr|Q1IB26|Q1IB26_PSEE4	312	90.7	312	100	100	29	0	1	312	1	312	7.6e-159	Putative type II secretion system protein L	PSEEN2330	Pseudomonas entomophila (strain L48)	NA	NA	NA	NA	NA
DBMBANCO_00941	168	tr|Q1IB25|Q1IB25_PSEE4	168	91.7	168	100	100	14	0	1	168	1	168	9e-82	Putative type II secretion system protein M (XcpZ-2) putative signal peptide	PSEEN2331	Pseudomonas entomophila (strain L48)	NA	protein secretion [GO:0009306]	GO:0009306	NA	GO:0009306~protein secretion	NA
DBMBANCO_00942	789	tr|Q1IB24|Q1IB24_PSEE4	787	94.8	791	100	100	35	2	1	789	1	787	0	Putative type II secretion system protein XcpQ-2 putative signal peptide	PSEEN2332	Pseudomonas entomophila (strain L48)	NA	cell outer membrane [GO:0009279]; type II protein secretion system complex [GO:0015627]; protein secretion by the type II secretion system [GO:0015628]	GO:0009279; GO:0015627; GO:0015628	NA	GO:0015628~protein secretion by the type II secretion system	GO:0009279~cell outer membrane;GO:0015627~type II protein secretion system complex
DBMBANCO_00943	473	tr|Q1IB23|Q1IB23_PSEE4	473	98.7	473	100	100	6	0	1	473	1	473	7.2e-262	Type II secretion system protein E (T2SS protein E) (Type II traffic warden ATPase)	XcpR-2 PSEEN2333	Pseudomonas entomophila (strain L48)	NA	cytoplasm [GO:0005737]; type II protein secretion system complex [GO:0015627]; ATP binding [GO:0005524]; hydrolase activity [GO:0016787]; protein secretion by the type II secretion system [GO:0015628]	GO:0005524; GO:0005737; GO:0015627; GO:0015628; GO:0016787	GO:0005524~ATP binding;GO:0016787~hydrolase activity	GO:0015628~protein secretion by the type II secretion system	GO:0005737~cytoplasm;GO:0015627~type II protein secretion system complex
DBMBANCO_00944	401	tr|Q1IB22|Q1IB22_PSEE4	401	98.5	401	100	100	6	0	1	401	1	401	1e-216	Putative type II secretion pathway protein F (XcpS-2)	PSEEN2334	Pseudomonas entomophila (strain L48)	NA	integral component of membrane [GO:0016021]; type II protein secretion system complex [GO:0015627]; protein secretion by the type II secretion system [GO:0015628]	GO:0015627; GO:0015628; GO:0016021	NA	GO:0015628~protein secretion by the type II secretion system	GO:0015627~type II protein secretion system complex;GO:0016021~integral component of membrane
DBMBANCO_00945	335	tr|Q1IB21|Q1IB21_PSEE4	335	97.3	335	100	100	9	0	1	335	1	335	2.1e-183	"Putative transcriptional regulator, AraC family"	PSEEN2335	Pseudomonas entomophila (strain L48)	NA	DNA-binding transcription factor activity [GO:0003700]; sequence-specific DNA binding [GO:0043565]	GO:0003700; GO:0043565	GO:0003700~sequence-specific DNA binding transcription factor activity;GO:0043565~sequence-specific DNA binding	NA	NA
DBMBANCO_00946	153	tr|Q1IB20|Q1IB20_PSEE4	153	95.4	153	100	100	7	0	1	153	1	153	2.2e-74	Uncharacterized protein	PSEEN2336	Pseudomonas entomophila (strain L48)	NA	NA	NA	NA	NA
DBMBANCO_00947	249	tr|Q1IB19|Q1IB19_PSEE4	249	91.2	249	100	100	22	0	1	249	1	249	1.9e-128	NAD-dependent protein deacylase (EC 2.3.1.286) (Regulatory protein SIR2 homolog)	cobB PSEEN2337	Pseudomonas entomophila (strain L48)	NA	cytoplasm [GO:0005737]; NAD+ binding [GO:0070403]; NAD-dependent protein deacetylase activity [GO:0034979]; protein-malonyllysine demalonylase activity [GO:0036054]; protein-succinyllysine desuccinylase activity [GO:0036055]; zinc ion binding [GO:0008270]	GO:0005737; GO:0008270; GO:0034979; GO:0036054; GO:0036055; GO:0070403	GO:0008270~zinc ion binding;GO:0034979~NAD-dependent protein deacetylase activity;GO:0036054~protein-malonyllysine demalonylase activity;GO:0036055~protein-succinyllysine desuccinylase activity;GO:0070403~NAD+ binding	NA	GO:0005737~cytoplasm
DBMBANCO_00948	139	tr|Q1IB18|Q1IB18_PSEE4	139	94.2	139	100	100	8	0	1	139	1	139	8.8e-67	Uncharacterized protein	PSEEN2338	Pseudomonas entomophila (strain L48)	NA	NA	NA	NA	NA
DBMBANCO_00949	107	tr|A0A126S6W7|A0A126S6W7_PSEPU	107	86	107	100	100	15	0	1	107	1	107	5.2e-43	Uncharacterized protein	AWT69_002945	Pseudomonas putida (Arthrobacter siderocapsulatus)	NA	NA	NA	NA	NA
DBMBANCO_00950	447	tr|Q1IB16|Q1IB16_PSEE4	447	96.6	447	100	100	15	0	1	447	1	447	8.9e-254	"Putative porin, OprD family"	PSEEN2340	Pseudomonas entomophila (strain L48)	NA	integral component of membrane [GO:0016021]	GO:0016021	NA	NA	GO:0016021~integral component of membrane
DBMBANCO_00951	350	tr|Q1IB15|Q1IB15_PSEE4	350	96.3	350	100	100	13	0	1	350	1	350	7.4e-187	Uncharacterized protein	PSEEN2341	Pseudomonas entomophila (strain L48)	NA	NA	NA	NA	NA
DBMBANCO_00952	1292	tr|Q1IB14|Q1IB14_PSEE4	1292	95	1292	100	100	64	0	1	1292	1	1292	0	"Putative non-ribosomal peptide synthetase, terminal component"	PSEEN2342	Pseudomonas entomophila (strain L48)	NA	"hydrolase activity, acting on ester bonds [GO:0016788]; phosphopantetheine binding [GO:0031177]; biosynthetic process [GO:0009058]"	GO:0009058; GO:0016788; GO:0031177	GO:0016788~hydrolase activity, acting on ester bonds;GO:0031177~phosphopantetheine binding	GO:0009058~biosynthetic process	NA
DBMBANCO_00953	221	tr|Q1IB13|Q1IB13_PSEE4	221	92.8	221	100	100	16	0	1	221	1	221	6.2e-115	Uncharacterized protein	PSEEN2343	Pseudomonas entomophila (strain L48)	NA	NA	NA	NA	NA
DBMBANCO_00954	190	tr|Q1IB12|Q1IB12_PSEE4	190	96.8	190	100	100	6	0	1	190	1	190	8.3e-100	Uncharacterized protein	PSEEN2344	Pseudomonas entomophila (strain L48)	NA	NA	NA	NA	NA
DBMBANCO_00955	282	tr|Q1IB08|Q1IB08_PSEE4	271	94.8	271	96.1	100	14	0	12	282	1	271	1.6e-144	Uncharacterized protein	PSEEN2349	Pseudomonas entomophila (strain L48)	NA	NA	NA	NA	NA
DBMBANCO_00956	163	tr|Q1IB07|Q1IB07_PSEE4	163	95.1	162	99.39	99.39	8	0	1	162	1	162	7.6e-86	"Putative acetyltransferase, GNAT family"	PSEEN2350	Pseudomonas entomophila (strain L48)	NA	N-acetyltransferase activity [GO:0008080]	GO:0008080	GO:0008080~N-acetyltransferase activity	NA	NA
DBMBANCO_00957	53	tr|Q1IB06|Q1IB06_PSEE4	118	92.9	28	52.83	23.73	2	0	14	41	1	28	7.4e-06	Uncharacterized protein	PSEEN2351	Pseudomonas entomophila (strain L48)	NA	NA	NA	NA	NA
DBMBANCO_00958	277	tr|Q1IB05|Q1IB05_PSEE4	277	96	277	100	100	11	0	1	277	1	277	4.5e-155	"Putative transcriptional regulator, AraC family"	PSEEN2352	Pseudomonas entomophila (strain L48)	NA	DNA-binding transcription factor activity [GO:0003700]; sequence-specific DNA binding [GO:0043565]	GO:0003700; GO:0043565	GO:0003700~sequence-specific DNA binding transcription factor activity;GO:0043565~sequence-specific DNA binding	NA	NA
DBMBANCO_00959	159	tr|Q1IB04|Q1IB04_PSEE4	159	95.6	158	99.37	99.37	7	0	1	158	1	158	6.3e-85	3-dmu-9_3-mt domain-containing protein	PSEEN2353	Pseudomonas entomophila (strain L48)	NA	NA	NA	NA	NA
DBMBANCO_00960	719	tr|Q1IB03|Q1IB03_PSEE4	719	95.1	719	100	100	35	0	1	719	1	719	0	Putative TonB-dependent siderophore receptor	PSEEN2354	Pseudomonas entomophila (strain L48)	NA	cell outer membrane [GO:0009279]; siderophore uptake transmembrane transporter activity [GO:0015344]; signaling receptor activity [GO:0038023]	GO:0009279; GO:0015344; GO:0038023	GO:0015344~siderophore uptake transmembrane transporter activity;GO:0038023~signaling receptor activity	NA	GO:0009279~cell outer membrane
DBMBANCO_00961	285	tr|Q1IB02|Q1IB02_PSEE4	284	94.9	274	96.14	96.48	14	0	1	274	1	274	3.7e-152	DUF4130 domain-containing protein	PSEEN2355	Pseudomonas entomophila (strain L48)	NA	NA	NA	NA	NA
DBMBANCO_00962	406	tr|Q1IB01|Q1IB01_PSEE4	406	99.3	406	100	100	3	0	1	406	1	406	5.3e-229	Elp3 domain-containing protein	PSEEN2356	Pseudomonas entomophila (strain L48)	NA	catalytic activity [GO:0003824]; iron-sulfur cluster binding [GO:0051536]	GO:0003824; GO:0051536	GO:0003824~catalytic activity;GO:0051536~iron-sulfur cluster binding	NA	NA
DBMBANCO_00963	522	tr|Q1IB00|Q1IB00_PSEE4	522	97.9	522	100	100	11	0	1	522	1	522	1.3e-299	Probable malate:quinone oxidoreductase (EC 1.1.5.4) (MQO) (Malate dehydrogenase [quinone])	mqo-3 mqo PSEEN2357	Pseudomonas entomophila (strain L48)	"PATHWAY: Carbohydrate metabolism; tricarboxylic acid cycle; oxaloacetate from (S)-malate (quinone route): step 1/1. {ECO:0000256|HAMAP-Rule:MF_00212, ECO:0000256|SAAS:SAAS00567194}."	malate dehydrogenase (menaquinone) activity [GO:0052589]; malate dehydrogenase (quinone) activity [GO:0008924]; tricarboxylic acid cycle [GO:0006099]	GO:0006099; GO:0008924; GO:0052589	GO:0008924~malate dehydrogenase (quinone) activity;GO:0052589~malate dehydrogenase (menaquinone) activity	GO:0006099~tricarboxylic acid cycle	NA
DBMBANCO_00964	304	tr|Q1IAZ9|Q1IAZ9_PSEE4	329	95	302	99.34	91.79	15	0	1	302	25	326	9.3e-162	"Putative transcriptional regulator, LysR family"	PSEEN2358	Pseudomonas entomophila (strain L48)	NA	DNA binding [GO:0003677]; DNA-binding transcription factor activity [GO:0003700]	GO:0003677; GO:0003700	GO:0003677~DNA binding;GO:0003700~sequence-specific DNA binding transcription factor activity	NA	NA
DBMBANCO_00965	101	tr|Q1IAZ8|Q1IAZ8_PSEE4	101	93.1	101	100	100	7	0	1	101	1	101	1.4e-45	ABM domain-containing protein	PSEEN2359	Pseudomonas entomophila (strain L48)	NA	NA	NA	NA	NA
DBMBANCO_00966	282	tr|Q1IAZ7|Q1IAZ7_PSEE4	282	90.8	282	100	100	26	0	1	282	1	282	1.4e-143	DJ-1_PfpI domain-containing protein	PSEEN2360	Pseudomonas entomophila (strain L48)	NA	NA	NA	NA	NA
DBMBANCO_00967	162	tr|Q1IAZ4|Q1IAZ4_PSEE4	162	83.3	162	100	100	27	0	1	162	1	162	5.1e-74	Lipoprotein signal peptidase (EC 3.4.23.36) (Prolipoprotein signal peptidase) (Signal peptidase II) (SPase II)	lspA PSEEN2363	Pseudomonas entomophila (strain L48)	"PATHWAY: Protein modification; lipoprotein biosynthesis (signal peptide cleavage). {ECO:0000256|HAMAP-Rule:MF_00161, ECO:0000256|SAAS:SAAS01181909}."	integral component of membrane [GO:0016021]; plasma membrane [GO:0005886]; aspartic-type endopeptidase activity [GO:0004190]	GO:0004190; GO:0005886; GO:0016021	GO:0004190~aspartic-type endopeptidase activity	NA	GO:0005886~plasma membrane;GO:0016021~integral component of membrane
DBMBANCO_00968	348	tr|Q1IAZ3|Q1IAZ3_PSEE4	348	98.9	348	100	100	4	0	1	348	1	348	1.2e-197	Methyltranfer_dom domain-containing protein	PSEEN2364	Pseudomonas entomophila (strain L48)	NA	NA	NA	NA	NA
DBMBANCO_00969	373	tr|A0A0Q0DNF3|A0A0Q0DNF3_PSEVI	374	46.6	373	100	99.73	199	0	1	373	1	373	1.7e-101	Cupin 4 family protein	ALO56_01544	Pseudomonas viridiflava	NA	NA	NA	NA	NA
DBMBANCO_00972	432	tr|A0A0Q0BHT9|A0A0Q0BHT9_PSESI	432	39.3	405	93.75	93.75	243	3	27	430	28	430	4.8e-79	Membrane fusion protein (MFP) family protein	ALO47_03829	Pseudomonas syringae pv. ribicola	NA	integral component of membrane [GO:0016021]; plasma membrane [GO:0005886]; protein transport [GO:0015031]	GO:0005886; GO:0015031; GO:0016021	NA	GO:0015031~protein transport	GO:0005886~plasma membrane;GO:0016021~integral component of membrane
DBMBANCO_00973	672	tr|A0A0P9YKG2|A0A0P9YKG2_PSESI	674	41.9	661	98.36	98.07	379	4	1	661	1	656	2.6e-140	Type I secretion system ATPase	ALO47_03830	Pseudomonas syringae pv. ribicola	NA	integral component of membrane [GO:0016021]; ATP binding [GO:0005524]; ATPase activity [GO:0016887]; ATPase-coupled transmembrane transporter activity [GO:0042626]	GO:0005524; GO:0016021; GO:0016887; GO:0042626	GO:0005524~ATP binding;GO:0016887~ATPase activity;GO:0042626~ATPase activity, coupled to transmembrane movement of substances	NA	GO:0016021~integral component of membrane
DBMBANCO_00974	414	tr|A0A135NSS7|A0A135NSS7_9PSED	414	99.5	414	100	100	2	0	1	414	1	414	8.9e-240	Saccharopine dehydrogenase (Saccharopine dehydrogenase family protein)	BTA49_05150 CLJ08_02040 DMX06_01740	Pseudomonas mosselii	NA	oxidoreductase activity [GO:0016491]	GO:0016491	GO:0016491~oxidoreductase activity	NA	NA
DBMBANCO_00975	365	tr|A0A126S3R8|A0A126S3R8_PSEPU	365	97	365	100	100	11	0	1	365	1	365	3.7e-205	Carboxynorspermidine/carboxyspermidine decarboxylase (CANS DC/CAS DC) (CANSDC/CASDC) (EC 4.1.1.96)	AWT69_002028	Pseudomonas putida (Arthrobacter siderocapsulatus)	NA	cytoplasm [GO:0005737]; carboxy-lyase activity [GO:0016831]; nor-spermidine biosynthetic process [GO:0045312]; spermidine biosynthetic process [GO:0008295]	GO:0005737; GO:0008295; GO:0016831; GO:0045312	GO:0016831~carboxy-lyase activity	GO:0008295~spermidine biosynthetic process;GO:0045312~nor-spermidine biosynthetic process	GO:0005737~cytoplasm
DBMBANCO_00976	236	tr|A0A0F7XZH7|A0A0F7XZH7_9PSED	236	98.7	236	100	100	3	0	1	236	1	236	5.8e-127	Probable transcriptional regulatory protein CCOS191_3139	CCOS191_3139	Pseudomonas sp. CCOS 191	NA	"cytoplasm [GO:0005737]; DNA binding [GO:0003677]; regulation of transcription, DNA-templated [GO:0006355]"	GO:0003677; GO:0005737; GO:0006355	GO:0003677~DNA binding	GO:0006355~regulation of transcription, DNA-templated	GO:0005737~cytoplasm
DBMBANCO_00977	314	tr|Q1IAY9|Q1IAY9_PSEE4	314	95.9	314	100	100	13	0	1	314	1	314	4.6e-172	"Putative transcriptional regulator, LysR family"	PSEEN2369	Pseudomonas entomophila (strain L48)	NA	DNA binding [GO:0003677]; DNA-binding transcription factor activity [GO:0003700]	GO:0003677; GO:0003700	GO:0003677~DNA binding;GO:0003700~sequence-specific DNA binding transcription factor activity	NA	NA
DBMBANCO_00978	469	tr|Q1IAY8|Q1IAY8_PSEE4	469	98.5	469	100	100	7	0	1	469	1	469	6e-269	Putative tyrosine decarboxylase (EC 4.1.1.28)	PSEEN2370	Pseudomonas entomophila (strain L48)	NA	aromatic-L-amino-acid decarboxylase activity [GO:0004058]; pyridoxal phosphate binding [GO:0030170]; cellular amino acid metabolic process [GO:0006520]	GO:0004058; GO:0006520; GO:0030170	GO:0004058~aromatic-L-amino-acid decarboxylase activity;GO:0030170~pyridoxal phosphate binding	GO:0006520~cellular amino acid metabolic process	NA
DBMBANCO_00979	202	tr|Q1IAY7|Q1IAY7_PSEE4	202	88.6	202	100	100	23	0	1	202	1	202	6.1e-93	Uncharacterized protein	PSEEN2371	Pseudomonas entomophila (strain L48)	NA	NA	NA	NA	NA
DBMBANCO_00980	744	sp|Q1IAY6|KATG_PSEE4	744	97.8	744	100	100	16	0	1	744	1	744	0	Catalase-peroxidase (CP) (EC 1.11.1.21) (Peroxidase/catalase)	katG PSEEN2372	Pseudomonas entomophila (strain L48)	NA	catalase activity [GO:0004096]; heme binding [GO:0020037]; metal ion binding [GO:0046872]; hydrogen peroxide catabolic process [GO:0042744]; response to oxidative stress [GO:0006979]	GO:0004096; GO:0006979; GO:0020037; GO:0042744; GO:0046872	GO:0004096~catalase activity;GO:0020037~heme binding;GO:0046872~metal ion binding	GO:0006979~response to oxidative stress;GO:0042744~hydrogen peroxide catabolic process	NA
DBMBANCO_00981	483	tr|Q1IAY4|Q1IAY4_PSEE4	478	94.5	475	98.34	99.37	26	0	1	475	1	475	1.7e-258	Putative transcriptional regulator (GntR family)	PSEEN2374	Pseudomonas entomophila (strain L48)	NA	catalytic activity [GO:0003824]; DNA binding [GO:0003677]; DNA-binding transcription factor activity [GO:0003700]; pyridoxal phosphate binding [GO:0030170]; biosynthetic process [GO:0009058]	GO:0003677; GO:0003700; GO:0003824; GO:0009058; GO:0030170	GO:0003677~DNA binding;GO:0003700~sequence-specific DNA binding transcription factor activity;GO:0003824~catalytic activity;GO:0030170~pyridoxal phosphate binding	GO:0009058~biosynthetic process	NA
DBMBANCO_00982	403	tr|Q1IAY3|Q1IAY3_PSEE4	403	92.1	403	100	100	32	0	1	403	1	403	4.9e-211	Bcr/CflA family efflux transporter	PSEEN2375	Pseudomonas entomophila (strain L48)	NA	integral component of membrane [GO:0016021]; plasma membrane [GO:0005886]; xenobiotic transmembrane transporter activity [GO:0042910]; xenobiotic detoxification by transmembrane export across the plasma membrane [GO:1990961]	GO:0005886; GO:0016021; GO:0042910; GO:1990961	GO:0042910~xenobiotic transporter activity	NA	GO:0005886~plasma membrane;GO:0016021~integral component of membrane
DBMBANCO_00983	262	tr|Q1IAY2|Q1IAY2_PSEE4	262	92.4	262	100	100	20	0	1	262	1	262	2.9e-143	Putative endonuclease	PSEEN2376	Pseudomonas entomophila (strain L48)	NA	endonuclease activity [GO:0004519]; metal ion binding [GO:0046872]; nucleic acid binding [GO:0003676]	GO:0003676; GO:0004519; GO:0046872	GO:0003676~nucleic acid binding;GO:0004519~endonuclease activity;GO:0046872~metal ion binding	NA	NA
DBMBANCO_00984	717	tr|Q1IAY1|Q1IAY1_PSEE4	717	98.2	717	100	100	13	0	1	717	1	717	0	Putative TonB-dependent siderophore receptor	PSEEN2377	Pseudomonas entomophila (strain L48)	NA	cell outer membrane [GO:0009279]; siderophore uptake transmembrane transporter activity [GO:0015344]; signaling receptor activity [GO:0038023]	GO:0009279; GO:0015344; GO:0038023	GO:0015344~siderophore uptake transmembrane transporter activity;GO:0038023~signaling receptor activity	NA	GO:0009279~cell outer membrane
DBMBANCO_00985	161	tr|Q1IAY0|Q1IAY0_PSEE4	135	94.8	135	83.85	100	7	0	27	161	1	135	1.7e-69	Uncharacterized protein	PSEEN2378	Pseudomonas entomophila (strain L48)	NA	NA	NA	NA	NA
DBMBANCO_00986	105	tr|Q1IAX9|Q1IAX9_PSEE4	105	93.3	105	100	100	7	0	1	105	1	105	1.2e-44	Uncharacterized protein	PSEEN2379	Pseudomonas entomophila (strain L48)	NA	NA	NA	NA	NA
DBMBANCO_00987	297	tr|Q1IAX8|Q1IAX8_PSEE4	297	96	297	100	100	12	0	1	297	1	297	4.7e-158	Putative dihydrodipicolinate synthase (EC 4.2.1.52)	PSEEN2380	Pseudomonas entomophila (strain L48)	NA	lyase activity [GO:0016829]	GO:0016829	GO:0016829~lyase activity	NA	NA
DBMBANCO_00988	260	tr|Q1IAX7|Q1IAX7_PSEE4	260	97.7	260	100	100	6	0	1	260	1	260	2.7e-146	Putative aldolase (EC 4.1.2.-)	PSEEN2381	Pseudomonas entomophila (strain L48)	NA	lyase activity [GO:0016829]	GO:0016829	GO:0016829~lyase activity	NA	NA
DBMBANCO_00989	180	tr|Q1IAX6|Q1IAX6_PSEE4	180	97.8	179	99.44	99.44	4	0	1	179	1	179	4.3e-90	"Putative transcriptional regulator, Cro/CI family"	PSEEN2382	Pseudomonas entomophila (strain L48)	NA	DNA binding [GO:0003677]	GO:0003677	GO:0003677~DNA binding	NA	NA
DBMBANCO_00990	126	tr|Q1IAX5|Q1IAX5_PSEE4	126	98.4	126	100	100	2	0	1	126	1	126	9.1e-63	"Putative endoribonuclease, L-PSP family"	PSEEN2383	Pseudomonas entomophila (strain L48)	NA	NA	NA	NA	NA
DBMBANCO_00991	231	tr|Q1IAX4|Q1IAX4_PSEE4	235	91.3	231	100	98.3	20	0	1	231	5	235	7.2e-114	Uncharacterized protein	PSEEN2384	Pseudomonas entomophila (strain L48)	NA	tRNA (adenine-N1-)-methyltransferase activity [GO:0016429]	GO:0016429	GO:0016429~tRNA (adenine-N1-)-methyltransferase activity	NA	NA
DBMBANCO_00992	183	tr|Q1IAX3|Q1IAX3_PSEE4	434	94	182	99.45	41.94	11	0	1	182	252	433	3.3e-90	"Putative transporter, MFS family"	PSEEN2385	Pseudomonas entomophila (strain L48)	NA	integral component of membrane [GO:0016021]; transmembrane transporter activity [GO:0022857]	GO:0016021; GO:0022857	GO:0022857~transmembrane transporter activity	NA	GO:0016021~integral component of membrane
DBMBANCO_00993	86	tr|Q1IAX2|Q1IAX2_PSEE4	86	94.2	86	100	100	5	0	1	86	1	86	1.5e-37	Uncharacterized protein	PSEEN2386	Pseudomonas entomophila (strain L48)	NA	NA	NA	NA	NA
DBMBANCO_00994	310	tr|Q1IAX1|Q1IAX1_PSEE4	310	97.7	310	100	100	7	0	1	310	1	310	5.4e-173	"Putative transcriptional regulator, LysR family"	PSEEN2387	Pseudomonas entomophila (strain L48)	NA	DNA binding [GO:0003677]; DNA-binding transcription factor activity [GO:0003700]	GO:0003677; GO:0003700	GO:0003677~DNA binding;GO:0003700~sequence-specific DNA binding transcription factor activity	NA	NA
DBMBANCO_00995	447	tr|Q1IAX0|Q1IAX0_PSEE4	447	93.7	447	100	100	28	0	1	447	1	447	1.2e-245	"Putative porin, OprD family"	PSEEN2388	Pseudomonas entomophila (strain L48)	NA	integral component of membrane [GO:0016021]	GO:0016021	NA	NA	GO:0016021~integral component of membrane
DBMBANCO_00996	386	tr|Q1IAW9|Q1IAW9_PSEE4	386	93	385	99.74	99.74	27	0	1	385	1	385	9.2e-207	DUF1624 domain-containing protein	PSEEN2389	Pseudomonas entomophila (strain L48)	NA	integral component of membrane [GO:0016021]	GO:0016021	NA	NA	GO:0016021~integral component of membrane
DBMBANCO_00997	69	tr|Q1IC02|Q1IC02_PSEE4	161	100	66	95.65	40.99	0	0	1	66	1	66	1.9e-30	Uncharacterized protein	PSEEN1980	Pseudomonas entomophila (strain L48)	NA	NA	NA	NA	NA
DBMBANCO_00998	67	tr|Q1IAW5|Q1IAW5_PSEE4	67	88.1	67	100	100	8	0	1	67	1	67	1.9e-27	Uncharacterized protein	PSEEN2393	Pseudomonas entomophila (strain L48)	NA	NA	NA	NA	NA
DBMBANCO_00999	474	tr|Q1IAW4|Q1IAW4_PSEE4	474	98.7	474	100	100	6	0	1	474	1	474	5.9e-272	"Putative transcriptional regulator, GntR family"	PSEEN2394	Pseudomonas entomophila (strain L48)	NA	catalytic activity [GO:0003824]; DNA binding [GO:0003677]; DNA-binding transcription factor activity [GO:0003700]; pyridoxal phosphate binding [GO:0030170]; biosynthetic process [GO:0009058]	GO:0003677; GO:0003700; GO:0003824; GO:0009058; GO:0030170	GO:0003677~DNA binding;GO:0003700~sequence-specific DNA binding transcription factor activity;GO:0003824~catalytic activity;GO:0030170~pyridoxal phosphate binding	GO:0009058~biosynthetic process	NA
DBMBANCO_01000	469	tr|A0A0F7Y9L9|A0A0F7Y9L9_9PSED	469	98.9	469	100	100	5	0	1	469	1	469	5.3e-265	GABA permease	gabP2 CCOS191_3146	Pseudomonas sp. CCOS 191	NA	integral component of membrane [GO:0016021]; transmembrane transporter activity [GO:0022857]; amino acid transport [GO:0006865]	GO:0006865; GO:0016021; GO:0022857	GO:0022857~transmembrane transporter activity	GO:0006865~amino acid transport	GO:0016021~integral component of membrane
DBMBANCO_01001	258	tr|Q1IAW2|Q1IAW2_PSEE4	258	98.1	258	100	100	5	0	1	258	1	258	7.2e-147	Trans-aconitate 2-methyltransferase (EC 2.1.1.144)	PSEEN2396	Pseudomonas entomophila (strain L48)	NA	cytoplasm [GO:0005737]; trans-aconitate 2-methyltransferase activity [GO:0030798]; methylation [GO:0032259]	GO:0005737; GO:0030798; GO:0032259	GO:0030798~trans-aconitate 2-methyltransferase activity	GO:0032259~methylation	GO:0005737~cytoplasm
DBMBANCO_01002	124	tr|Q1IAW1|Q1IAW1_PSEE4	124	96.8	124	100	100	4	0	1	124	1	124	5.6e-65	Uncharacterized protein	PSEEN2397	Pseudomonas entomophila (strain L48)	NA	integral component of membrane [GO:0016021]	GO:0016021	NA	NA	GO:0016021~integral component of membrane
DBMBANCO_01003	289	tr|Q1IAV9|Q1IAV9_PSEE4	289	99.7	289	100	100	1	0	1	289	1	289	3.8e-157	"Putative transcriptional regulator, LysR family"	PSEEN2399	Pseudomonas entomophila (strain L48)	NA	DNA binding [GO:0003677]; DNA-binding transcription factor activity [GO:0003700]	GO:0003677; GO:0003700	GO:0003677~DNA binding;GO:0003700~sequence-specific DNA binding transcription factor activity	NA	NA
DBMBANCO_01004	438	tr|Q1IAV8|Q1IAV8_PSEE4	438	98.4	438	100	100	7	0	1	438	1	438	7.9e-247	Putative sugar MFS transporter	PSEEN2400	Pseudomonas entomophila (strain L48)	NA	integral component of membrane [GO:0016021]; transmembrane transporter activity [GO:0022857]	GO:0016021; GO:0022857	GO:0022857~transmembrane transporter activity	NA	GO:0016021~integral component of membrane
DBMBANCO_01005	463	tr|Q1IAV7|Q1IAV7_PSEE4	463	97	463	100	100	14	0	1	463	1	463	9.8e-264	DAO domain-containing protein	PSEEN2401	Pseudomonas entomophila (strain L48)	NA	oxidoreductase activity [GO:0016491]	GO:0016491	GO:0016491~oxidoreductase activity	NA	NA
DBMBANCO_01006	428	tr|Q1IAV6|Q1IAV6_PSEE4	428	93	428	100	100	30	0	1	428	1	428	1.9e-221	Putative sensor histidine kinase	PSEEN2402	Pseudomonas entomophila (strain L48)	NA	integral component of membrane [GO:0016021]; plasma membrane [GO:0005886]; ATP binding [GO:0005524]; phosphorelay sensor kinase activity [GO:0000155]	GO:0000155; GO:0005524; GO:0005886; GO:0016021	GO:0000155~phosphorelay sensor kinase activity;GO:0005524~ATP binding	NA	GO:0005886~plasma membrane;GO:0016021~integral component of membrane
DBMBANCO_01007	246	tr|Q1IAV5|Q1IAV5_PSEE4	246	98	244	99.19	99.19	5	0	1	244	1	244	5.8e-130	Putative two-component response regulator	PSEEN2403	Pseudomonas entomophila (strain L48)	NA	"DNA binding [GO:0003677]; phosphorelay signal transduction system [GO:0000160]; regulation of transcription, DNA-templated [GO:0006355]"	GO:0000160; GO:0003677; GO:0006355	GO:0003677~DNA binding	GO:0000160~phosphorelay signal transduction system;GO:0006355~regulation of transcription, DNA-templated	NA
DBMBANCO_01008	89	tr|Q1IAV4|Q1IAV4_PSEE4	89	89.9	89	100	100	9	0	1	89	1	89	3.8e-39	Uncharacterized protein	PSEEN2405	Pseudomonas entomophila (strain L48)	NA	NA	NA	NA	NA
DBMBANCO_01009	185	tr|Q1IAV3|Q1IAV3_PSEE4	185	90.8	185	100	100	17	0	1	185	1	185	1.4e-96	Putative thioredoxin	PSEEN2406	Pseudomonas entomophila (strain L48)	NA	cell [GO:0005623]; antioxidant activity [GO:0016209]; oxidoreductase activity [GO:0016491]; cell redox homeostasis [GO:0045454]	GO:0005623; GO:0016209; GO:0016491; GO:0045454	GO:0016209~antioxidant activity;GO:0016491~oxidoreductase activity	GO:0045454~cell redox homeostasis	GO:0005623~cell
DBMBANCO_01010	292	tr|Q1IAV2|Q1IAV2_PSEE4	292	98.3	291	99.66	99.66	5	0	1	291	1	291	2.4e-159	Uncharacterized protein	PSEEN2407	Pseudomonas entomophila (strain L48)	NA	integral component of membrane [GO:0016021]	GO:0016021	NA	NA	GO:0016021~integral component of membrane
DBMBANCO_01011	160	tr|Q1IBL7|Q1IBL7_PSEE4	160	98.8	160	100	100	2	0	1	160	1	160	1.5e-86	Uncharacterized protein	PSEEN2119	Pseudomonas entomophila (strain L48)	NA	NA	NA	NA	NA
DBMBANCO_01012	238	tr|Q1IBL6|Q1IBL6_PSEE4	189	62.4	189	79.41	100	71	0	50	238	1	189	2.1e-60	Uncharacterized protein	PSEEN2120	Pseudomonas entomophila (strain L48)	NA	NA	NA	NA	NA
DBMBANCO_01013	205	tr|Q1IAU7|Q1IAU7_PSEE4	202	99	202	98.54	100	2	0	4	205	1	202	1e-108	LexA repressor (EC 3.4.21.88)	lexA PSEEN2412	Pseudomonas entomophila (strain L48)	NA	"DNA binding [GO:0003677]; serine-type endopeptidase activity [GO:0004252]; DNA repair [GO:0006281]; DNA replication [GO:0006260]; negative regulation of transcription, DNA-templated [GO:0045892]; SOS response [GO:0009432]"	GO:0003677; GO:0004252; GO:0006260; GO:0006281; GO:0009432; GO:0045892	GO:0003677~DNA binding;GO:0004252~serine-type endopeptidase activity	GO:0006260~DNA replication;GO:0006281~DNA repair;GO:0009432~SOS response;GO:0045892~negative regulation of transcription, DNA-templated	NA
DBMBANCO_01014	206	tr|Q1IAU6|Q1IAU6_PSEE4	206	95.1	206	100	100	10	0	1	206	1	206	9.5e-110	Uncharacterized protein	PSEEN2413	Pseudomonas entomophila (strain L48)	NA	NA	NA	NA	NA
DBMBANCO_01015	472	tr|Q1IAU5|Q1IAU5_PSEE4	472	94.1	472	100	100	28	0	1	472	1	472	2.2e-258	Putative nucleotidyltransferase/DNA polymerase involved in DNA repair	PSEEN2414	Pseudomonas entomophila (strain L48)	NA	transferase activity [GO:0016740]; DNA repair [GO:0006281]	GO:0006281; GO:0016740	GO:0016740~transferase activity	GO:0006281~DNA repair	NA
DBMBANCO_01016	1026	tr|Q1IAU4|Q1IAU4_PSEE4	1026	94.8	1026	100	100	53	0	1	1026	1	1026	0	Error-prone DNA polymerase (EC 2.7.7.7)	dnaE2 PSEEN2415	Pseudomonas entomophila (strain L48)	NA	cytoplasm [GO:0005737]; 3'-5' exonuclease activity [GO:0008408]; DNA-directed DNA polymerase activity [GO:0003887]; nucleic acid binding [GO:0003676]; DNA repair [GO:0006281]; DNA replication [GO:0006260]	GO:0003676; GO:0003887; GO:0005737; GO:0006260; GO:0006281; GO:0008408	GO:0003676~nucleic acid binding;GO:0003887~DNA-directed DNA polymerase activity;GO:0008408~3'-5' exonuclease activity	GO:0006260~DNA replication;GO:0006281~DNA repair	GO:0005737~cytoplasm
DBMBANCO_01017	482	tr|Q1IAU3|Q1IAU3_PSEE4	482	95.8	481	99.79	99.79	20	0	1	481	1	481	7.6e-259	Putative sensor histidine kinase	PSEEN2416	Pseudomonas entomophila (strain L48)	NA	integral component of membrane [GO:0016021]; ATP binding [GO:0005524]; phosphorelay sensor kinase activity [GO:0000155]	GO:0000155; GO:0005524; GO:0016021	GO:0000155~phosphorelay sensor kinase activity;GO:0005524~ATP binding	NA	GO:0016021~integral component of membrane
DBMBANCO_01019	497	tr|Q1IAU2|Q1IAU2_PSEE4	497	96.8	497	100	100	16	0	1	497	1	497	2e-270	Putative sensor histidine kinase	PSEEN2417	Pseudomonas entomophila (strain L48)	NA	integral component of membrane [GO:0016021]; ATP binding [GO:0005524]; phosphorelay sensor kinase activity [GO:0000155]	GO:0000155; GO:0005524; GO:0016021	GO:0000155~phosphorelay sensor kinase activity;GO:0005524~ATP binding	NA	GO:0016021~integral component of membrane
DBMBANCO_01020	475	tr|Q1IAU1|Q1IAU1_PSEE4	475	97.5	475	100	100	12	0	1	475	1	475	1.1e-262	"Putative sigma-54 dependent transcriptional regulator, Fis family/response regulator"	PSEEN2418	Pseudomonas entomophila (strain L48)	NA	"ATP binding [GO:0005524]; sequence-specific DNA binding [GO:0043565]; transcription factor binding [GO:0008134]; phosphorelay signal transduction system [GO:0000160]; regulation of transcription, DNA-templated [GO:0006355]"	GO:0000160; GO:0005524; GO:0006355; GO:0008134; GO:0043565	GO:0005524~ATP binding;GO:0008134~transcription factor binding;GO:0043565~sequence-specific DNA binding	GO:0000160~phosphorelay signal transduction system;GO:0006355~regulation of transcription, DNA-templated	NA
DBMBANCO_01021	95	tr|Q1IAU0|Q1IAU0_PSEE4	95	95.8	95	100	100	4	0	1	95	1	95	2.4e-47	Uncharacterized protein	PSEEN2419	Pseudomonas entomophila (strain L48)	NA	NA	NA	NA	NA
DBMBANCO_01022	450	tr|Q1IAT9|Q1IAT9_PSEE4	450	99.6	450	100	100	2	0	1	450	1	450	1.6e-247	Putative gluconate permease (GntP family)	PSEEN2420	Pseudomonas entomophila (strain L48)	NA	integral component of membrane [GO:0016021]; gluconate transmembrane transporter activity [GO:0015128]	GO:0015128; GO:0016021	GO:0015128~gluconate transmembrane transporter activity	NA	GO:0016021~integral component of membrane
DBMBANCO_01023	179	tr|Q1IAT8|Q1IAT8_PSEE4	179	95.5	179	100	100	8	0	1	179	1	179	1.1e-90	Gluconokinase (EC 2.7.1.12)	PSEEN2421	Pseudomonas entomophila (strain L48)	NA	ATP binding [GO:0005524]; gluconokinase activity [GO:0046316]; carbohydrate metabolic process [GO:0005975]	GO:0005524; GO:0005975; GO:0046316	GO:0005524~ATP binding;GO:0046316~gluconokinase activity	GO:0005975~carbohydrate metabolic process	NA
DBMBANCO_01024	339	tr|Q1IAT7|Q1IAT7_PSEE4	339	98.5	339	100	100	5	0	1	339	1	339	2.2e-180	"Putative transcriptional regulator, LacI family"	PSEEN2422	Pseudomonas entomophila (strain L48)	NA	"DNA binding [GO:0003677]; regulation of transcription, DNA-templated [GO:0006355]"	GO:0003677; GO:0006355	GO:0003677~DNA binding	GO:0006355~regulation of transcription, DNA-templated	NA
DBMBANCO_01025	439	tr|Q1IAT6|Q1IAT6_PSEE4	439	98.4	439	100	100	7	0	1	439	1	439	8.5e-241	Putative methyl-accepting chemotaxis transducer/sensory box protein	PSEEN2423	Pseudomonas entomophila (strain L48)	NA	membrane [GO:0016020]; transmembrane signaling receptor activity [GO:0004888]; chemotaxis [GO:0006935]; signal transduction [GO:0007165]	GO:0004888; GO:0006935; GO:0007165; GO:0016020	GO:0004888~transmembrane signaling receptor activity	GO:0006935~chemotaxis;GO:0007165~signal transduction	GO:0016020~membrane
DBMBANCO_01026	1093	tr|Q1IAT5|Q1IAT5_PSEE4	1093	88.5	1093	100	100	126	0	1	1093	1	1093	0	Putative sensor histidine kinase/response regulator	PSEEN2424	Pseudomonas entomophila (strain L48)	NA	phosphorelay sensor kinase activity [GO:0000155]	GO:0000155	GO:0000155~phosphorelay sensor kinase activity	NA	NA
DBMBANCO_01027	204	tr|Q1IAT4|Q1IAT4_PSEE4	204	94.1	203	99.51	99.51	12	0	1	203	1	203	4.4e-99	"Putative DNA-binding response regulator, LuxR family"	PSEEN2425	Pseudomonas entomophila (strain L48)	NA	"DNA binding [GO:0003677]; phosphorelay signal transduction system [GO:0000160]; regulation of transcription, DNA-templated [GO:0006355]"	GO:0000160; GO:0003677; GO:0006355	GO:0003677~DNA binding	GO:0000160~phosphorelay signal transduction system;GO:0006355~regulation of transcription, DNA-templated	NA
DBMBANCO_01028	80	tr|Q1IAT3|Q1IAT3_PSEE4	80	90	80	100	100	8	0	1	80	1	80	4.5e-39	Uncharacterized protein	PSEEN2426	Pseudomonas entomophila (strain L48)	NA	NA	NA	NA	NA
DBMBANCO_01029	250	tr|Q1IAT2|Q1IAT2_PSEE4	250	96.8	250	100	100	8	0	1	250	1	250	1.4e-134	Precorrin-4 C11-methyltransferase (EC 2.1.1.133)	cobM PSEEN2427	Pseudomonas entomophila (strain L48)	NA	precorrin-4 C11-methyltransferase activity [GO:0046026]; cobalamin biosynthetic process [GO:0009236]; methylation [GO:0032259]; oxidation-reduction process [GO:0055114]	GO:0009236; GO:0032259; GO:0046026; GO:0055114	GO:0046026~precorrin-4 C11-methyltransferase activity	GO:0009236~cobalamin biosynthetic process;GO:0032259~methylation;GO:0055114~oxidation-reduction process	NA
DBMBANCO_01030	136	tr|Q1IAT1|Q1IAT1_PSEE4	136	94.1	136	100	100	8	0	1	136	1	136	6.6e-67	Putative cobalamin biosynthesis protein cobE	PSEEN2428	Pseudomonas entomophila (strain L48)	NA	cobalamin biosynthetic process [GO:0009236]	GO:0009236	NA	GO:0009236~cobalamin biosynthetic process	NA
DBMBANCO_01031	231	tr|Q1IAT0|Q1IAT0_PSEE4	231	97.4	231	100	100	6	0	1	231	1	231	1.1e-125	Putative cobalt transporter subunit CbtA	PSEEN2429	Pseudomonas entomophila (strain L48)	NA	integral component of membrane [GO:0016021]	GO:0016021	NA	NA	GO:0016021~integral component of membrane
DBMBANCO_01032	61	tr|Q1IAS9|Q1IAS9_PSEE4	61	96.7	61	100	100	2	0	1	61	1	61	8.7e-27	Uncharacterized protein	PSEEN2431	Pseudomonas entomophila (strain L48)	NA	integral component of membrane [GO:0016021]	GO:0016021	NA	NA	GO:0016021~integral component of membrane
DBMBANCO_01033	355	tr|A0A0F7Y7A7|A0A0F7Y7A7_9PSED	355	98.9	355	100	100	4	0	1	355	1	355	1.1e-198	Protein CobW	cobW CCOS191_2296	Pseudomonas sp. CCOS 191	NA	cobalamin biosynthetic process [GO:0009236]	GO:0009236	NA	GO:0009236~cobalamin biosynthetic process	NA
DBMBANCO_01034	1253	tr|Q1IAS7|Q1IAS7_PSEE4	1253	97.3	1253	100	100	34	0	1	1253	1	1253	0	Putative cobN protein (EC 6.6.1.2)	PSEEN2433	Pseudomonas entomophila (strain L48)	NA	cobaltochelatase activity [GO:0051116]; cobalamin biosynthetic process [GO:0009236]	GO:0009236; GO:0051116	GO:0051116~cobaltochelatase activity	GO:0009236~cobalamin biosynthetic process	NA
DBMBANCO_01035	332	tr|Q1IAS6|Q1IAS6_PSEE4	332	97.6	332	100	100	8	0	1	332	1	332	1.6e-183	"Magnesium chelatase, subunit ChII (EC 6.6.1.1)"	PSEEN2434	Pseudomonas entomophila (strain L48)	NA	ATP binding [GO:0005524]; ATPase activity [GO:0016887]; magnesium chelatase activity [GO:0016851]	GO:0005524; GO:0016851; GO:0016887	GO:0005524~ATP binding;GO:0016851~magnesium chelatase activity;GO:0016887~ATPase activity	NA	NA
DBMBANCO_01036	156	tr|Q1IAS5|Q1IAS5_PSEE4	194	96.8	156	100	80.41	5	0	1	156	39	194	3.5e-80	VWFA domain-containing protein	PSEEN2435	Pseudomonas entomophila (strain L48)	NA	NA	NA	NA	NA
DBMBANCO_01037	88	tr|S2K7E5|S2K7E5_9PSED	88	96.6	88	100	100	3	0	1	88	1	88	1.5e-43	Uncharacterized protein	L321_08260	Pseudomonas plecoglossicida NB2011	NA	NA	NA	NA	NA
DBMBANCO_01038	441	tr|Q1IAS3|Q1IAS3_PSEE4	441	97.7	441	100	100	10	0	1	441	1	441	1.3e-249	Putative sigma-54 dependent transcriptional regulator	PSEEN2438	Pseudomonas entomophila (strain L48)	NA	"ATP binding [GO:0005524]; sequence-specific DNA binding [GO:0043565]; transcription factor binding [GO:0008134]; regulation of transcription, DNA-templated [GO:0006355]"	GO:0005524; GO:0006355; GO:0008134; GO:0043565	GO:0005524~ATP binding;GO:0008134~transcription factor binding;GO:0043565~sequence-specific DNA binding	GO:0006355~regulation of transcription, DNA-templated	NA
DBMBANCO_01039	320	tr|Q1IAS2|Q1IAS2_PSEE4	320	95.9	320	100	100	13	0	1	320	1	320	1.5e-178	UDP-glucose 4-epimerase (EC 5.1.3.2)	galE PSEEN2439	Pseudomonas entomophila (strain L48)	PATHWAY: Carbohydrate metabolism; galactose metabolism. {ECO:0000256|RuleBase:RU366046}.	UDP-glucose 4-epimerase activity [GO:0003978]; galactose metabolic process [GO:0006012]	GO:0003978; GO:0006012	GO:0003978~UDP-glucose 4-epimerase activity	GO:0006012~galactose metabolic process	NA
DBMBANCO_01040	866	tr|Q1IAS1|Q1IAS1_PSEE4	866	92.5	866	100	100	65	0	1	866	1	866	0	Uncharacterized protein	PSEEN2440	Pseudomonas entomophila (strain L48)	NA	NA	NA	NA	NA
DBMBANCO_01041	508	tr|Q1IAS0|Q1IAS0_PSEE4	508	96.5	508	100	100	18	0	1	508	1	508	8e-275	Uncharacterized protein	PSEEN2441	Pseudomonas entomophila (strain L48)	NA	integral component of membrane [GO:0016021]	GO:0016021	NA	NA	GO:0016021~integral component of membrane
DBMBANCO_01042	458	tr|Q1IAR9|Q1IAR9_PSEE4	458	98.3	458	100	100	8	0	1	458	1	458	2e-253	Putative transporter	PSEEN2442	Pseudomonas entomophila (strain L48)	NA	integral component of membrane [GO:0016021]	GO:0016021	NA	NA	GO:0016021~integral component of membrane
DBMBANCO_01043	490	tr|Q1IAR8|Q1IAR8_PSEE4	490	96.3	490	100	100	18	0	1	490	1	490	5.1e-279	Putative oxidoreductase	PSEEN2443	Pseudomonas entomophila (strain L48)	NA	"FAD binding [GO:0071949]; oxidoreductase activity, acting on CH-OH group of donors [GO:0016614]"	GO:0016614; GO:0071949	GO:0016614~oxidoreductase activity, acting on CH-OH group of donors;GO:0071949~FAD binding	NA	NA
DBMBANCO_01044	205	tr|Q1IAR7|Q1IAR7_PSEE4	208	100	205	100	98.56	0	0	1	205	4	208	6.6e-119	Uncharacterized protein	PSEEN2444	Pseudomonas entomophila (strain L48)	NA	transferase activity [GO:0016740]	GO:0016740	GO:0016740~transferase activity	NA	NA
DBMBANCO_01045	318	tr|Q1IAR6|Q1IAR6_PSEE4	318	99.1	318	100	100	3	0	1	318	1	318	2e-183	Putative glycosyl transferase	PSEEN2445	Pseudomonas entomophila (strain L48)	NA	transferase activity [GO:0016740]	GO:0016740	GO:0016740~transferase activity	NA	NA
DBMBANCO_01046	174	tr|Q1IAR5|Q1IAR5_PSEE4	174	98.3	174	100	100	3	0	1	174	1	174	8.1e-94	Serine acetyltransferase (EC 2.3.1.30)	PSEEN2446	Pseudomonas entomophila (strain L48)	NA	cytoplasm [GO:0005737]; serine O-acetyltransferase activity [GO:0009001]; cysteine biosynthetic process from serine [GO:0006535]	GO:0005737; GO:0006535; GO:0009001	GO:0009001~serine O-acetyltransferase activity	GO:0006535~cysteine biosynthetic process from serine	GO:0005737~cytoplasm
DBMBANCO_01047	324	tr|A0A077FAL9|A0A077FAL9_9PSED	325	81.7	322	99.38	99.08	59	0	3	324	4	325	1.1e-152	Family 2 glycosyl transferase	PSAKL28_23690	Pseudomonas alkylphenolica	NA	integral component of membrane [GO:0016021]; transferase activity [GO:0016740]	GO:0016021; GO:0016740	GO:0016740~transferase activity	NA	GO:0016021~integral component of membrane
DBMBANCO_01048	994	tr|Q1IAR3|Q1IAR3_PSEE4	994	94	994	100	100	60	0	1	994	1	994	0	Putative glycosyl transferase	PSEEN2448	Pseudomonas entomophila (strain L48)	NA	transferase activity [GO:0016740]	GO:0016740	GO:0016740~transferase activity	NA	NA
DBMBANCO_01049	400	tr|Q1IAR2|Q1IAR2_PSEE4	400	97.8	400	100	100	9	0	1	400	1	400	9.5e-223	"Putative glycosyl transferase, group 1 family protein"	PSEEN2449	Pseudomonas entomophila (strain L48)	NA	transferase activity [GO:0016740]	GO:0016740	GO:0016740~transferase activity	NA	NA
DBMBANCO_01050	395	tr|Q1IAR1|Q1IAR1_PSEE4	395	92.6	394	99.75	99.75	29	0	1	394	1	394	1e-205	"Putative glycosyl transferase, group 2 family protein"	PSEEN2450	Pseudomonas entomophila (strain L48)	NA	integral component of membrane [GO:0016021]; transferase activity [GO:0016740]	GO:0016021; GO:0016740	GO:0016740~transferase activity	NA	GO:0016021~integral component of membrane
DBMBANCO_01051	249	tr|Q1IAR0|Q1IAR0_PSEE4	249	90	249	100	100	25	0	1	249	1	249	4.8e-124	"Putative glycosyl transferase, WecB/TagA/CpsF family (EC 2.4.1.-)"	PSEEN2451	Pseudomonas entomophila (strain L48)	NA	"transferase activity, transferring glycosyl groups [GO:0016757]; biosynthetic process [GO:0009058]"	GO:0009058; GO:0016757	GO:0016757~transferase activity, transferring glycosyl groups	GO:0009058~biosynthetic process	NA
DBMBANCO_01052	472	tr|Q1IAQ9|Q1IAQ9_PSEE4	474	96.8	474	100	100	13	1	1	472	1	474	3.9e-260	Putative lipopolysaccharide biosynthesis sugar transferase (EC 2.7.8.-)	PSEEN2452	Pseudomonas entomophila (strain L48)	NA	integral component of membrane [GO:0016021]; transferase activity [GO:0016740]	GO:0016021; GO:0016740	GO:0016740~transferase activity	NA	GO:0016021~integral component of membrane
DBMBANCO_01053	317	tr|Q1IAQ8|Q1IAQ8_PSEE4	317	98.7	316	99.68	99.68	4	0	1	316	1	316	6.7e-179	"Putative transcriptional regulator, LysR family"	PSEEN2453	Pseudomonas entomophila (strain L48)	NA	DNA binding [GO:0003677]; DNA-binding transcription factor activity [GO:0003700]	GO:0003677; GO:0003700	GO:0003677~DNA binding;GO:0003700~sequence-specific DNA binding transcription factor activity	NA	NA
DBMBANCO_01054	458	tr|Q1IAQ7|Q1IAQ7_PSEE4	458	97.6	458	100	100	11	0	1	458	1	458	3.4e-256	L-serine dehydratase (EC 4.3.1.17)	sda-3 PSEEN2454	Pseudomonas entomophila (strain L48)	NA	"4 iron, 4 sulfur cluster binding [GO:0051539]; L-serine ammonia-lyase activity [GO:0003941]; metal ion binding [GO:0046872]; gluconeogenesis [GO:0006094]"	GO:0003941; GO:0006094; GO:0046872; GO:0051539	GO:0003941~L-serine ammonia-lyase activity;GO:0046872~metal ion binding;GO:0051539~4 iron, 4 sulfur cluster binding	GO:0006094~gluconeogenesis	NA
DBMBANCO_01055	305	tr|Q1IAQ6|Q1IAQ6_PSEE4	283	97.2	287	94.1	100	4	1	1	287	1	283	6.9e-149	"Putative transcriptional regulator, LysR family"	PSEEN2455	Pseudomonas entomophila (strain L48)	NA	DNA binding [GO:0003677]; DNA-binding transcription factor activity [GO:0003700]	GO:0003677; GO:0003700	GO:0003677~DNA binding;GO:0003700~sequence-specific DNA binding transcription factor activity	NA	NA
DBMBANCO_01056	282	tr|Q1IAQ5|Q1IAQ5_PSEE4	282	97.5	282	100	100	7	0	1	282	1	282	3.9e-146	Putative amino acid transporter permease protein	PSEEN2456	Pseudomonas entomophila (strain L48)	NA	integral component of membrane [GO:0016021]; plasma membrane [GO:0005886]; transmembrane transport [GO:0055085]	GO:0005886; GO:0016021; GO:0055085	NA	GO:0055085~transmembrane transport	GO:0005886~plasma membrane;GO:0016021~integral component of membrane
DBMBANCO_01057	338	tr|Q1IAQ4|Q1IAQ4_PSEE4	338	94.4	338	100	100	19	0	1	338	1	338	6.9e-182	"Putative amino acid transporter, periplasmic amino acid-binding protein"	PSEEN2457	Pseudomonas entomophila (strain L48)	NA	ATP-binding cassette (ABC) transporter complex [GO:0043190]; transmembrane transporter activity [GO:0022857]	GO:0022857; GO:0043190	GO:0022857~transmembrane transporter activity	NA	GO:0043190~ATP-binding cassette (ABC) transporter complex
DBMBANCO_01058	383	tr|Q1IAQ3|Q1IAQ3_PSEE4	375	93.9	375	97.91	100	23	0	9	383	1	375	8.9e-202	Putative diguanylate cyclase (GGDEF) domain	PSEEN2458	Pseudomonas entomophila (strain L48)	NA	integral component of membrane [GO:0016021]	GO:0016021	NA	NA	GO:0016021~integral component of membrane
DBMBANCO_01059	396	tr|Q1IAQ2|Q1IAQ2_PSEE4	396	97.7	396	100	100	9	0	1	396	1	396	4.8e-211	Putative type II secretion pathway protein F	PSEEN2459	Pseudomonas entomophila (strain L48)	NA	integral component of membrane [GO:0016021]	GO:0016021	NA	NA	GO:0016021~integral component of membrane
DBMBANCO_01060	141	tr|Q1IAQ1|Q1IAQ1_PSEE4	141	97.2	141	100	100	4	0	1	141	1	141	7.1e-72	Probable type II secretion system protein G	PSEEN2460	Pseudomonas entomophila (strain L48)	NA	integral component of membrane [GO:0016021]; type II protein secretion system complex [GO:0015627]; protein secretion by the type II secretion system [GO:0015628]	GO:0015627; GO:0015628; GO:0016021	NA	GO:0015628~protein secretion by the type II secretion system	GO:0015627~type II protein secretion system complex;GO:0016021~integral component of membrane
DBMBANCO_01061	196	tr|Q1IAQ0|Q1IAQ0_PSEE4	196	98.5	196	100	100	3	0	1	196	1	196	4.8e-103	Putative lytic transglycosylase	PSEEN2461	Pseudomonas entomophila (strain L48)	NA	membrane [GO:0016020]; lytic transglycosylase activity [GO:0008933]; peptidoglycan metabolic process [GO:0000270]	GO:0000270; GO:0008933; GO:0016020	GO:0008933~lytic transglycosylase activity	GO:0000270~peptidoglycan metabolic process	GO:0016020~membrane
DBMBANCO_01062	273	tr|A0A126S5P0|A0A126S5P0_PSEPU	273	89	273	100	100	30	0	1	273	1	273	6e-136	"2,5-diketo-D-gluconic acid reductase"	AWT69_002766	Pseudomonas putida (Arthrobacter siderocapsulatus)	NA	oxidoreductase activity [GO:0016491]	GO:0016491	GO:0016491~oxidoreductase activity	NA	NA
DBMBANCO_01063	301	tr|Q1IAP8|Q1IAP8_PSEE4	301	99.3	301	100	100	2	0	1	301	1	301	1.9e-162	"Putative transcriptional regulator, LysR family"	PSEEN2463	Pseudomonas entomophila (strain L48)	NA	DNA binding [GO:0003677]; DNA-binding transcription factor activity [GO:0003700]	GO:0003677; GO:0003700	GO:0003677~DNA binding;GO:0003700~sequence-specific DNA binding transcription factor activity	NA	NA
DBMBANCO_01064	232	tr|Q1IAP7|Q1IAP7_PSEE4	232	100	232	100	100	0	0	1	232	1	232	1.3e-126	"Acetoacetyl-CoA transferase, alpha subunit (EC 2.8.3.5)"	lpsI PSEEN2464	Pseudomonas entomophila (strain L48)	NA	3-oxoacid CoA-transferase activity [GO:0008260]	GO:0008260	GO:0008260~3-oxoacid CoA-transferase activity	NA	NA
DBMBANCO_01065	218	tr|Q1IAP6|Q1IAP6_PSEE4	218	100	218	100	100	0	0	1	218	1	218	5e-117	"Acetoacetyl-CoA transferase, beta subunit (EC 2.8.3.5)"	lpsJ PSEEN2465	Pseudomonas entomophila (strain L48)	NA	3-oxoacid CoA-transferase activity [GO:0008260]	GO:0008260	GO:0008260~3-oxoacid CoA-transferase activity	NA	NA
DBMBANCO_01066	239	tr|Q1IAP5|Q1IAP5_PSEE4	239	95	239	100	100	12	0	1	239	1	239	2.5e-130	Putative phospho-sugar nucleotidyltransferase (EC 2.7.7.-)	PSEEN2466	Pseudomonas entomophila (strain L48)	NA	nucleotidyltransferase activity [GO:0016779]; biosynthetic process [GO:0009058]	GO:0009058; GO:0016779	GO:0016779~nucleotidyltransferase activity	GO:0009058~biosynthetic process	NA
DBMBANCO_01067	331	tr|Q1IAP4|Q1IAP4_PSEE4	331	95.7	329	99.4	99.4	14	0	1	329	1	329	3.5e-178	Putative kinase Galactokinase/homoserine kinase family (EC 2.7.1.-)	PSEEN2467	Pseudomonas entomophila (strain L48)	NA	ATP binding [GO:0005524]; kinase activity [GO:0016301]	GO:0005524; GO:0016301	GO:0005524~ATP binding;GO:0016301~kinase activity	NA	NA
DBMBANCO_01068	352	tr|Q1IAP3|Q1IAP3_PSEE4	352	97.4	352	100	100	9	0	1	352	1	352	3.2e-206	SPASM domain-containing protein	PSEEN2468	Pseudomonas entomophila (strain L48)	NA	catalytic activity [GO:0003824]; iron-sulfur cluster binding [GO:0051536]	GO:0003824; GO:0051536	GO:0003824~catalytic activity;GO:0051536~iron-sulfur cluster binding	NA	NA
DBMBANCO_01069	268	tr|Q1IAP2|Q1IAP2_PSEE4	273	94.4	268	100	98.17	15	0	1	268	6	273	1.3e-143	Putative SAM-dependent methyltransferase	PSEEN2469	Pseudomonas entomophila (strain L48)	NA	methyltransferase activity [GO:0008168]; methylation [GO:0032259]	GO:0008168; GO:0032259	GO:0008168~methyltransferase activity	GO:0032259~methylation	NA
DBMBANCO_01070	363	tr|Q1IAP1|Q1IAP1_PSEE4	363	89.3	363	100	100	39	0	1	363	1	363	1.8e-183	Putative glycosyltransferase	PSEEN2470	Pseudomonas entomophila (strain L48)	NA	transferase activity [GO:0016740]	GO:0016740	GO:0016740~transferase activity	NA	NA
DBMBANCO_01071	227	tr|Q1IAP0|Q1IAP0_PSEE4	235	89.4	227	100	96.6	24	0	1	227	9	235	3.5e-113	Uncharacterized protein	PSEEN2471	Pseudomonas entomophila (strain L48)	NA	NA	NA	NA	NA
DBMBANCO_01072	269	tr|Q1IAN9|Q1IAN9_PSEE4	269	97	269	100	100	8	0	1	269	1	269	1.4e-153	Uncharacterized protein	PSEEN2472	Pseudomonas entomophila (strain L48)	NA	NA	NA	NA	NA
DBMBANCO_01073	424	tr|Q1IAN8|Q1IAN8_PSEE4	424	95.8	424	100	100	18	0	1	424	1	424	1.9e-237	Putative PLP-dependent transaminase (EC 2.6.1.-)	PSEEN2473	Pseudomonas entomophila (strain L48)	NA	transaminase activity [GO:0008483]	GO:0008483	GO:0008483~transaminase activity	NA	NA
DBMBANCO_01074	392	tr|Q1IAN7|Q1IAN7_PSEE4	392	93.4	392	100	100	26	0	1	392	1	392	6.7e-205	Putative 3-dehydroquinate synthase (EC 4.2.3.4)	PSEEN2474	Pseudomonas entomophila (strain L48)	NA	3-dehydroquinate synthase activity [GO:0003856]; metal ion binding [GO:0046872]; aromatic amino acid family biosynthetic process [GO:0009073]	GO:0003856; GO:0009073; GO:0046872	GO:0003856~3-dehydroquinate synthase activity;GO:0046872~metal ion binding	GO:0009073~aromatic amino acid family biosynthetic process	NA
DBMBANCO_01075	452	tr|Q1IAN6|Q1IAN6_PSEE4	452	93.3	449	99.34	99.34	30	0	1	449	1	449	3e-241	Putative UDP-N-acetylglucosamine 2-epimerase (EC 5.1.3.14)	PSEEN2475	Pseudomonas entomophila (strain L48)	NA	UDP-N-acetylglucosamine 2-epimerase activity [GO:0008761]	GO:0008761	GO:0008761~UDP-N-acetylglucosamine 2-epimerase activity	NA	NA
DBMBANCO_01076	630	tr|Q1IAN5|Q1IAN5_PSEE4	596	88.4	595	94.44	99.83	69	0	35	629	1	595	0	Putative asparagine synthetase (EC 6.3.5.4)	PSEEN2476	Pseudomonas entomophila (strain L48)	NA	asparagine synthase (glutamine-hydrolyzing) activity [GO:0004066]; ATP binding [GO:0005524]; asparagine biosynthetic process [GO:0006529]	GO:0004066; GO:0005524; GO:0006529	GO:0004066~asparagine synthase (glutamine-hydrolyzing) activity;GO:0005524~ATP binding	GO:0006529~asparagine biosynthetic process	NA
DBMBANCO_01077	348	tr|Q1IAN4|Q1IAN4_PSEE4	348	96.6	348	100	100	12	0	1	348	1	348	7.3e-203	"Putative oxidoreductase, NAD-binding Ros family"	PSEEN2477	Pseudomonas entomophila (strain L48)	NA	oxidoreductase activity [GO:0016491]	GO:0016491	GO:0016491~oxidoreductase activity	NA	NA
DBMBANCO_01078	2370	tr|Q1IAN3|Q1IAN3_PSEE4	2370	97	2370	100	100	70	0	1	2370	1	2370	0	Uncharacterized protein	PSEEN2478	Pseudomonas entomophila (strain L48)	NA	NA	NA	NA	NA
DBMBANCO_01079	181	tr|Q1IAN2|Q1IAN2_PSEE4	181	96.7	181	100	100	6	0	1	181	1	181	8.2e-89	Uncharacterized protein	PSEEN2479	Pseudomonas entomophila (strain L48)	NA	NA	NA	NA	NA
DBMBANCO_01080	342	tr|Q1IAN1|Q1IAN1_PSEE4	342	98	342	100	100	7	0	1	342	1	342	9.1e-198	Uncharacterized protein	PSEEN2480	Pseudomonas entomophila (strain L48)	NA	NA	NA	NA	NA
DBMBANCO_01081	472	tr|Q1IAN0|Q1IAN0_PSEE4	472	99.6	472	100	100	2	0	1	472	1	472	4.7e-269	Putative short-chain fatty acid transporter (ScFAT family)	PSEEN2481	Pseudomonas entomophila (strain L48)	NA	integral component of membrane [GO:0016021]	GO:0016021	NA	NA	GO:0016021~integral component of membrane
DBMBANCO_01082	741	tr|Q1IAM9|Q1IAM9_PSEE4	741	97	741	100	100	22	0	1	741	1	741	0	Putative TonB-dependent siderophore receptor	PSEEN2482	Pseudomonas entomophila (strain L48)	NA	cell outer membrane [GO:0009279]; siderophore uptake transmembrane transporter activity [GO:0015344]; signaling receptor activity [GO:0038023]	GO:0009279; GO:0015344; GO:0038023	GO:0015344~siderophore uptake transmembrane transporter activity;GO:0038023~signaling receptor activity	NA	GO:0009279~cell outer membrane
DBMBANCO_01083	189	tr|A0A126S5L5|A0A126S5L5_PSEPU	184	81.1	180	95.24	97.83	34	0	1	180	1	180	2.6e-77	Probable RNA 2'-phosphotransferase (EC 2.7.1.-)	kptA AWT69_002751	Pseudomonas putida (Arthrobacter siderocapsulatus)	NA	"phosphotransferase activity, alcohol group as acceptor [GO:0016773]; tRNA splicing, via endonucleolytic cleavage and ligation [GO:0006388]"	GO:0006388; GO:0016773	GO:0016773~phosphotransferase activity, alcohol group as acceptor	GO:0006388~tRNA splicing, via endonucleolytic cleavage and ligation	NA
DBMBANCO_01084	367	tr|A0A0C5RSH4|A0A0C5RSH4_PSEPU	367	77.6	366	99.73	99.73	82	0	1	366	1	366	8.9e-159	Transposase	N805_13955 N805_14625 N805_15035 N805_17285 N805_18795 N805_29235 N805_29300	Pseudomonas putida S13.1.2	NA	"DNA binding [GO:0003677]; transposase activity [GO:0004803]; transposition, DNA-mediated [GO:0006313]"	GO:0003677; GO:0004803; GO:0006313	GO:0003677~DNA binding;GO:0004803~transposase activity	GO:0006313~transposition, DNA-mediated	NA
DBMBANCO_01085	87	tr|Q1IAM8|Q1IAM8_PSEE4	87	95.4	87	100	100	4	0	1	87	1	87	6.3e-39	Uncharacterized protein	PSEEN2483	Pseudomonas entomophila (strain L48)	NA	NA	NA	NA	NA
DBMBANCO_01086	90	tr|Q1IAM7|Q1IAM7_PSEE4	90	100	90	100	100	0	0	1	90	1	90	2.5e-46	Uncharacterized protein	PSEEN2484	Pseudomonas entomophila (strain L48)	NA	NA	NA	NA	NA
DBMBANCO_01087	957	tr|Q1IAM6|Q1IAM6_PSEE4	921	83.4	754	78.79	81.87	121	3	1	753	1	751	0	Insecticidal toxin SepC/TccC	PSEEN2485	Pseudomonas entomophila (strain L48)	NA	NA	NA	NA	NA
DBMBANCO_01088	136	tr|A0A107FG55|A0A107FG55_9BURK	147	63.5	126	92.65	85.71	45	1	1	125	16	141	2.6e-39	Acetyltransferase	WL73_29120	Burkholderia ubonensis	NA	N-acetyltransferase activity [GO:0008080]	GO:0008080	GO:0008080~N-acetyltransferase activity	NA	NA
[truncated: 3,869 more rows]

## Sheet: P. ent 23S OmicsBox analysis
OmicsBox analysis for Pseudomonas entomophhila (Taxa id: 1236)
Nr	Tags	Seq Name	Description	Length	Hits	e-value	sim mean	#GO	GO IDS	GO names	Enzyme codes	Enzyme name	InterPRO IDs	InterPro GO IDs	InterPro GO names
[truncated: 5,040 more rows]
