# Supplementary material for: Identification of a novel pathogenic variant in PALB2 and BARD1 genes by a multigene sequencing panel in triple negative breast cancer in Morocco
Source: J Genomics. 2021 Sep 18;9:43–54. doi: 10.7150/jgen.61713 (PMC8490085; doi:10.7150/jgen.61713)
Supplement: Supplementary file 3 — Supplementary table S3. [file jgenv09p0043s3.xlsx]

## Sheet: antiSmash of P. entomophila
Supplementary Table S3: antiSMASH analysis comparisons of antimicrobial secondary metabolite cluster regions among Pseudomonas entomophila strain 23S, L48, 1257 and 2014
23S											L48					1257								2014
Region	Type	From	To	Most similar known cluster		Similarity		Region	Type	From	To	Most similar known cluster		Similarity		Region	Type	From	To	Most similar known cluster		Similarity		Region	Type	From	To	Most similar known cluster		Similarity
Region 1	NAGGN	170914	185724					Region 1	NRPS-like	102142	132047	fragin	NRP	0.37		Region 1	redox-cofactor	411577	433724	lankacidin C	NRP + Polyketide	0.13		Region 1	redox-cofactor	411809	433956	lankacidin C	NRP + Polyketide	0.13
Region 2	NRPS	533205	584347	pyoverdin	NRP	0.04		Region 2	arylpolyene	340631	384238	APE Vf	Other	0.4		Region 2	NAGGN	1551112	1565974					Region 2	NAGGN	1494382	1509221
Region 3	NRPS	1033269	1073309					Region 3	redox-cofactor	408099	430246	lankacidin C	NRP + Polyketide	0.13		Region 3	RiPP-like	2017823	2027234					Region 3	RiPP-like	1947679	1957203
Region 4	NRPS,NRPS-like	1216054	1260494	pseudomonine	NRP	1		Region 4	NAGGN	1529481	1544325					Region 4	NRPS	2371708	2445814	pyoverdin	NRP	0.13		Region 4	NRPS	2300072	2375977	pyoverdin	NRP	0.13
Region 5	NRPS	1396282	1457100	rimosamide	NRP	0.28		Region 5	NRPS	1872154	1924904	pyoverdin	NRP	0.04		Region 5	ranthipeptide	3091503	3112933	pyoverdin	NRP	0.07		Region 5	ranthipeptide	3004205	3025635	pyoverdin	NRP	0.07
Region 6	betalactone,ranthipeptide	1697293	1729285	pyoverdin	NRP	0.04		Region 6	NRPS	2225800	2284461	rakicidin D	Polyketide + NRP:Cyclic depsipeptide	0.1		Region 6	RiPP-like	3587222	3598055					Region 6	RiPP-like	3445544	3456377
Region 7	NRPS	1778161	1857530	entolysin	NRP	0.91		Region 7	NRPS	2408932	2451337					Region 7	NRPS	3728418	3799305	cupriachelin	NRP:NRP siderophore	0.35		Region 7	NRPS	3901844	3954788	pyoverdin	NRP	0.08
Region 8	NRPS	2027786	2103820	pyoverdin	NRP	0.16		Region 8	NRPS,NRPS-like	2601775	2648440	pseudomonine	NRP	1		Region 8	NRPS	4150636	4203580	pyoverdin	NRP	0.11		Region 8	arylpolyene	5315387	5358994	APE Vf	Other	0.35
Region 9	RiPP-like,NRPS-like,NRPS	2106383	2179776	putisolvin	NRP	0.5		Region 9	NRPS	2823588	2885147	rimosamide	NRP	0.35		Region 9	arylpolyene	5672348	5715955	APE Vf	Other	0.35		Region 9	NRPS-like	5504053	5547484	L-2-amino-4-methoxy-trans-3-butenoic acid	NRP	0.4
Region 10	NRPS-like	4496809	4540240	fragin	NRP	0.37		Region 10	betalactone,ranthipeptide	3128018	3160045	pyoverdin	NRP	0.04		Region 10	NRPS-like	5865882	5909313	L-2-amino-4-methoxy-trans-3-butenoic acid	NRP	0.4
Region 11	arylpolyene	4717099	4760706	APE Vf	Other	0.4		Region 11	NRPS	3199204	3277985	entolysin	NRP	0.95
Region 12	redox-cofactor	4779061	4801208	lankacidin C	NRP + Polyketide	0.13		Region 12	NRPS	3438009	3516451	pyoverdin	NRP	0.15
								Region 13	RiPP-like,NRPS-like,NRPS	3531164	3618247	putisolvin	NRP	0.5
								Region 14	T1PKS	5845294	5888056
